# Supplementary material for: Towards defining the nuclear proteome
Source: Genome Biol. 2008 Jan 23;9(1):R15. doi: 10.1186/gb-2008-9-1-r15 (PMC2395251; doi:10.1186/gb-2008-9-1-r15)
Supplement: Additional data file 1 — The table includes a list of proteins in the nuclear proteome, the experimentally determined subcellular location, and data annotating the degree of confidence in their membership. Proteins are referred to by Entrez Gene_ID, GenBank accession number, and b RIKEN representative protein set ID [20]. [file gb-2008-9-1-r15-S1.xls]

## Sheet: Sheet1
NUCPROT ID	IPS7 ID	GenBank ID	MGI Symbol		Experimental Subcellular Localization Data	High-quality Dataset of Nuclear Proteins	CELLO	MulitLoc	WoLFPSORT	Proteome Analyst	pTarget	Nucleo	Yeast Homology (loose)	Yeast Homology (stringent)	Mouse Homology	Number of Methods Which Agree	Transcriptional Regulators which failed to generate Experimental Subcellular Localization Data within this study
NUCPROT0000	PA134231	AAH59271	Papolg		Nucleus	Y	Y	Y	Y	Y	Y	Y	Y	Y	Y	9
NUCPROT0001	PA110857	BAE33201	Hdac5		Cytoplasm; Nucleus	Y	Y	Y	Y	Y	Y	Y	Y	Y	Y	9
NUCPROT0002	PA106991	BAC39388	Zscan22		Nucleus	Y	Y	Y	Y	Y	Y	Y	Y	Y	Y	9
NUCPROT0003	PA82813	AAH58583	Taf6		Nucleus	Y	Y	Y	Y	Y	Y	Y	Y	Y	Y	9
NUCPROT0004	PA100832	AAH27798	2810426N06Rik		Nucleus; Cytoplasm	Y	Y	Y	Y	Y	Y	Y	N	Y	Y	8
NUCPROT0005	PA151234	AAH61128	Mef2a		Nucleus	Y	Y	Y	Y	Y	Y	Y	N	Y	Y	8
NUCPROT0006	PA71751	BAA95099	Zfp467		Nucleus; Cytoplasm	Y	Y	Y	Y	Y	Y	Y	N	Y	Y	8
NUCPROT0007	PA102167	BAE26181	Zfp180		Nucleus	Y	Y	Y	Y	Y	Y	Y	N	Y	Y	8
NUCPROT0008	PA81727	CAA45280	Zipro1		Nucleus; Cytoplasm	Y	Y	Y	Y	Y	Y	Y	N	Y	Y	8
NUCPROT0009	PA98957	BAB28752	Zfp99		Nucleus	Y	Y	Y	Y	Y	Y	Y	N	Y	Y	8
NUCPROT0010	PA119523	AAH13500	Zfp120		Nucleus	Y	Y	Y	Y	Y	Y	Y	N	Y	Y	8
NUCPROT0011	PA226821	BAE29392	Gcn5l2		Nucleus; Cytoplasm	Y	Y	N	Y	Y	Y	Y	Y	Y	Y	8
NUCPROT0012	PA83159	AAB29973	Mef2d		Nucleus	Y	Y	Y	Y	Y	Y	Y	N	Y	Y	8	No Subcellular Localization data obtained
NUCPROT0013	PA168977	AAH06616	Fzr1		Nucleus	Y	Y	Y	Y	Y	Y	N	Y	Y	Y	8
NUCPROT0014	PA106116	BAC31914	Zxdc		Nucleus	Y	Y	Y	Y	Y	Y	Y	N	Y	Y	8
NUCPROT0015	PA104216	BAC29209	9130019O22Rik		Nucleus; Cytoplasm	Y	Y	Y	Y	Y	Y	Y	N	Y	Y	8
NUCPROT0016	PA98632	BAE34625	Ccne2		Nucleus; Cytoplasm	Y	Y	Y	Y	Y	Y	Y	N	Y	Y	8
NUCPROT0017	PA113054	BAE25054	Zfp472		Nucleus	Y	Y	Y	Y	Y	Y	Y	N	Y	Y	8
NUCPROT0018	PA72554	AAH54525	Zfp113		Nucleus	Y	Y	Y	Y	Y	Y	Y	N	Y	Y	8
NUCPROT0019	PA72087	CAA85283	Klf10		Nucleus	Y	Y	Y	Y	Y	Y	Y	N	Y	Y	8
NUCPROT0020	PA149990	AAH55817	B230312I18Rik		Nucleus	Y	Y	Y	Y	Y	Y	Y	N	Y	Y	8
NUCPROT0021	PA112599	BAE25797	Zfp31		Nucleus	Y	Y	Y	Y	Y	Y	Y	N	Y	Y	8
NUCPROT0022	PA73100	AAK52453	Smarca1		Nucleus; Cytoplasm	Y	Y	Y	Y	N	Y	Y	Y	Y	Y	8
NUCPROT0023	PA177054	BAE32892	Zfp710		Nucleus; Cytoplasm	Y	Y	Y	Y	Y	Y	Y	N	Y	Y	8
NUCPROT0024	PA105912	BAC26879	Mtf1		Nucleus; Cytoplasm	Y	Y	Y	Y	Y	Y	Y	N	Y	Y	8
NUCPROT0025	PA98939	BAB28761	Zfp329		Nucleus	Y	Y	Y	Y	Y	Y	Y	N	Y	Y	8
NUCPROT0026	PA112544	CAI25916	Zfp286		Nucleus	Y	Y	Y	Y	Y	Y	Y	N	Y	Y	8
NUCPROT0027	PA105211	BAC33129	Zfp146		Nucleus	Y	Y	Y	Y	Y	Y	Y	N	Y	Y	8
NUCPROT0028	PA84548	AAH50933	Zbtb24		Nucleus	Y	Y	Y	Y	Y	Y	Y	N	Y	Y	8
NUCPROT0029	PA5670	AAF43203	Tle4		Cytoplasm; Nucleus	Y	Y	Y	Y	Y	Y	Y	N	Y	Y	8
NUCPROT0030	PA134540	BAE28441	Zfp46		Nucleus	Y	Y	Y	Y	Y	Y	Y	N	Y	Y	8
NUCPROT0031	PA108955	AAH52017	Zfp161		Nucleus	Y	Y	Y	Y	Y	Y	Y	N	Y	Y	8
NUCPROT0032	PA101650	BAB30282	Phf14		Nucleus;	Y	Y	Y	Y	Y	Y	Y	N	Y	Y	8
NUCPROT0033	PA177422	AAH91651	Zbtb7b		Nucleus	Y	Y	Y	Y	Y	Y	Y	N	Y	Y	8
NUCPROT0034	PA100469	BAB30369	4933405K07Rik		Nucleus	Y	Y	Y	Y	Y	Y	Y	N	Y	Y	8
NUCPROT0035	PA108038	BAC40968	Eomes		Nucleus	Y	Y	Y	Y	Y	Y	Y	N	Y	Y	8	No Subcellular Localization data obtained
NUCPROT0036	PA101355	BAE32413	Zfp51		Nucleus	Y	Y	Y	Y	Y	Y	Y	N	Y	Y	8
NUCPROT0037	PA108796	BAE33764	Sp2		Nucleus	Y	Y	Y	Y	Y	Y	Y	N	Y	Y	8
NUCPROT0038	PA109933	BAE27703	Cdc2l1		Nucleus	Y	Y	Y	Y	Y	Y	N	Y	Y	Y	8
NUCPROT0039	PA113957		Zfp691		Nucleus	Y	Y	Y	Y	Y	Y	Y	N	Y	Y	8
NUCPROT0040	PA102735	BAE40264	Bxdc2		Nucleus	Y	Y	Y	Y	Y	Y	N	Y	Y	Y	8
NUCPROT0041	PA108621	BAC29636	Zfp426		Nucleus; Cytoplasm	Y	Y	Y	Y	Y	Y	Y	N	Y	Y	8	No Subcellular Localization data obtained
NUCPROT0042	PA107600	BAE27077	Egr1		Nucleus	Y	Y	Y	Y	Y	Y	Y	N	Y	Y	8
NUCPROT0043	PA104889	BAC27632	Isg20l1		Nucleus	Y	Y	Y	Y	Y	Y	N	Y	Y	Y	8
NUCPROT0044	PA108581	BAC28161	Zfp661		Nucleus	Y	Y	Y	Y	Y	Y	Y	N	Y	Y	8
NUCPROT0045	PA226822		Zfp287		Nucleus; Cytoplasm	Y	Y	Y	Y	Y	Y	Y	N	Y	Y	8
NUCPROT0046	PA106140	AAH46298	Zfp90		Nucleus	Y	Y	Y	Y	Y	Y	Y	N	Y	Y	8
NUCPROT0047	PA84132	AAH53080	Zfp12		Nucleus; Cytoplasm	Y	Y	Y	Y	Y	Y	Y	N	Y	Y	8
NUCPROT0048	PA227190	AAH13804	Hmg20a		Nucleus	Y	Y	Y	Y	Y	Y	Y	N	Y	Y	8
NUCPROT0049	PA106342	AAH89506	Zfp2		Nucleus	Y	Y	Y	Y	Y	Y	Y	N	Y	Y	8
NUCPROT0050	PA100621	BAE22767	Zkscan1		Nucleus; Cytoplasm	Y	Y	Y	Y	Y	Y	Y	N	Y	Y	8
NUCPROT0051	PA161287	BAE34795	Sin3b		Nucleus; Cytoplasm	Y	Y	Y	Y	Y	Y	Y	N	N	Y	7
NUCPROT0052	PA72740	AAH31380	Mlx		Nucleus; Cytoplasm	Y	Y	Y	Y	Y	Y	Y	N	Y	N	7
NUCPROT0053	PA105653	BAC32392	Ankrd25		Nucleus; Cytoplasm	Y	Y	Y	Y	Y	Y	N	N	Y	Y	7	No Subcellular Localization data obtained
NUCPROT0054	PA72894	AAG17285	Nmnat1		Nucleus	Y	Y	N	Y	Y	Y	N	Y	Y	Y	7
NUCPROT0055	PA100235	BAB23479	Foxp4		Cytoplasm; Nucleus	Y	Y	Y	Y	Y	Y	Y	N	N	Y	7
NUCPROT0056	PA104966		Tfdp2		Nucleus; Cytoplasm	Y	Y	Y	Y	Y	Y	Y	N	N	Y	7
NUCPROT0057	PA226743	BAC26188	Tcfap2b		Nucleus; Cytoplasm	Y	Y	Y	Y	Y	Y	Y	N	N	Y	7
NUCPROT0058	PA76761	AAH35298	Rps6ka5			Y	Y	N	Y	Y	N	Y	Y	Y	Y	7
NUCPROT0059	PA161280	BAE34657	4930548G07Rik		Nucleus	Y	Y	Y	Y	Y	Y	Y	N	N	Y	7
NUCPROT0060	PA109183	AAH50865	Pknox2		Nucleus; Cytoplasm	Y	Y	Y	Y	Y	Y	Y	N	N	Y	7
NUCPROT0061	PA76948	AAF22563	E4f1		Nucleus	Y	Y	N	Y	Y	Y	Y	N	Y	Y	7
NUCPROT0062	PA102619	BAE33397	Tsc22d4		Nucleus; Cytoplasm	Y	Y	Y	Y	Y	Y	Y	N	N	Y	7
NUCPROT0063	PA112618	BAE32430	Zfp513		Nucleus	Y	Y	Y	Y	Y	Y	Y	N	N	Y	7
NUCPROT0064	PA109082	BAC36555	4931406P16Rik		Cytoplasm; Nucleus	Y	Y	Y	Y	Y	Y	Y	N	N	Y	7
NUCPROT0065	PA169853		Dmbx1		Nucleus; Cytoplasm	Y	Y	Y	Y	Y	Y	Y	N	N	Y	7
NUCPROT0066	PA99038		Zfp422		Nucleus	Y	Y	Y	Y	Y	Y	Y	N	Y	N	7
NUCPROT0067	PA106858	BAB28278	Pax3		Nucleus	Y	Y	Y	Y	Y	Y	Y	N	N	Y	7
NUCPROT0068	PA73467	AAM64167	Tbx22		Nucleus	Y	Y	Y	Y	Y	Y	Y	N	N	Y	7
NUCPROT0069	PA71744	BAB69950	Erg		Nucleus; Cytoplasm	Y	Y	Y	Y	Y	Y	Y	N	N	Y	7
NUCPROT0070	PA98172	BAE22284	Adnp		Nucleus; Cytoplasm	Y	Y	Y	Y	Y	Y	Y	N	N	Y	7
NUCPROT0071	PA176971	AAH66057	Zfp14		Nucleus	Y	Y	Y	Y	Y	N	Y	N	Y	Y	7
NUCPROT0072	PA112532	BAB31881	Zfp687		Nucleus; Cytoplasm;	Y	Y	Y	Y	Y	Y	Y	N	N	Y	7
NUCPROT0073	PA82159	CAA70213	Map4k1		Nucleus; Cytoplasm	Y	Y	Y	N	Y	Y	N	Y	Y	Y	7
NUCPROT0074	PA105241	AAH57141	Rcor3		Nucleus	Y	Y	Y	Y	Y	Y	Y	N	N	Y	7
NUCPROT0075	PA222360	AAH43127	Phf6		Nucleus; Cytoplasm	Y	Y	Y	Y	Y	Y	Y	N	N	Y	7
NUCPROT0076	PA82654	AAD37694	Tle2		Cytoplasm; Nucleus	Y	Y	Y	Y	Y	Y	N	N	Y	Y	7
NUCPROT0077	PA107481	NP_080463	D1Ertd161e		Cytoplasm; Nucleus	Y	Y	Y	Y	Y	Y	Y	N	N	Y	7
NUCPROT0078	PA112046	BAE32230	Egr2		Nucleus	Y	Y	N	Y	Y	Y	Y	N	Y	Y	7
NUCPROT0079	PA109546	BAC36310	Zfp101		Nucleus	Y	Y	Y	Y	Y	N	Y	N	Y	Y	7
NUCPROT0080	PA177431	NP_033567	Zbtb17		Nucleus; Cytoplasm	Y	Y	Y	Y	Y	Y	Y	N	Y	N	7
NUCPROT0081	PA104408	AAH48243	Cnot4		Nucleus; Cytoplasm;	Y	Y	Y	Y	Y	Y	Y	N	N	Y	7
NUCPROT0082	PA160340	BAB29578	Ddx4		Nucleus	Y	Y	N	Y	Y	Y	N	Y	Y	Y	7
NUCPROT0083	PA107911	BAC26748	Zfp75		Nucleus	Y	Y	Y	Y	Y	Y	Y	N	Y	N	7
NUCPROT0084	PA103087	AAH52747	Zfp606		Cytoplasm; Nucleus	Y	Y	Y	Y	Y	N	Y	N	Y	Y	7
NUCPROT0085	PA176860	BAE20520	Cops2		Nucleus; Cytoplasm	Y	Y	Y	Y	Y	N	Y	N	Y	Y	7
NUCPROT0086	PA168422	BAB29400	Prdm5		Nucleus; Cytoplasm	Y	Y	Y	Y	Y	Y	Y	N	Y	N	7
NUCPROT0087	PA107948	AAH21376	Zfp521		Nucleus; Cytoplasm	Y	Y	Y	Y	Y	Y	N	N	Y	Y	7
NUCPROT0088	PA109815	BAC40961	Hmbox1		Nucleus; Cytoplasm	Y	Y	Y	Y	Y	Y	Y	N	N	Y	7
NUCPROT0089	PA72151	AAC62641	Trp63		Nucleus	Y	Y	Y	Y	Y	Y	Y	N	N	Y	7
NUCPROT0090	PA168436	CAA69399	Foxc2		Nucleus	Y	Y	Y	Y	Y	Y	Y	N	N	Y	7
NUCPROT0091	PA112012	BAC40731	Gfi1		Nucleus; Cytoplasm	Y	Y	Y	Y	Y	Y	Y	N	N	Y	7
NUCPROT0092	PA176927	BAB32789	Dhx30		Nucleus	Y	Y	N	Y	Y	Y	N	Y	Y	Y	7
NUCPROT0093	PA110900	AAH07135	Ezh1		Nucleus; Cytoplasm	Y	Y	Y	Y	Y	Y	Y	N	N	Y	7
NUCPROT0094	PA101927		Tfam		Nucleus	Y	Y	Y	Y	Y	Y	Y	N	Y	N	7
NUCPROT0095	PA150360	BAE20446	Zfp306		Nucleus; Cytoplasm	Y	Y	N	Y	Y	Y	Y	N	Y	Y	7
NUCPROT0096	PA110762	BAE27104	Htatip		Nucleus; Cytoplasm	Y	Y	N	Y	Y	Y	Y	Y	Y	N	7
NUCPROT0097	PA111407	BAE26103	Tead2		Nucleus	Y	Y	Y	Y	Y	Y	Y	N	N	Y	7
NUCPROT0098	PA134268	AAH58806	Chx10		Nucleus	Y	Y	Y	Y	Y	Y	Y	N	N	Y	7
NUCPROT0099	PA161290	BAE34653	Lef1		Nucleus	Y	Y	Y	Y	Y	Y	Y	N	N	Y	7
NUCPROT0100	PA160220	BAC27313	Ebf1		Nucleus	Y	Y	Y	Y	Y	Y	Y	N	N	Y	7
NUCPROT0101	PA71473	BAA76414	Arntl		Nucleus; Cytoplasm	Y	Y	Y	Y	Y	Y	Y	N	N	Y	7
NUCPROT0102	PA74309	AAH48186	Prkcbp1		Cytoplasm; Nucleus	Y	Y	Y	Y	Y	Y	Y	N	N	Y	7
NUCPROT0103	PA150442	BAC40912	Ikzf4		Nucleus	Y	Y	Y	Y	Y	Y	Y	N	N	Y	7
NUCPROT0104	PA103280	AAH92237	Mtf2		Nucleus	Y	Y	Y	Y	Y	Y	Y	N	N	Y	7
NUCPROT0105	PA227086	BAE23772	Mpv17		Cytoplasm; Nucleus	Y	Y	Y	Y	Y	Y	Y	N	N	Y	7
NUCPROT0106	PA119366	AAH50936	Nsfl1c		Nucleus	Y	Y	Y	N	Y	Y	N	Y	Y	Y	7
NUCPROT0107	PA177432	ABD66081	Gata3		Nucleus	Y	Y	Y	Y	Y	Y	Y	N	N	Y	7
NUCPROT0108	PA83994	AAH40386	Zfp715		Nucleus	Y	Y	Y	Y	Y	Y	N	N	Y	Y	7
NUCPROT0109	PA107296	BAE24347	Dmrt2		Nucleus; Cytoplasm	Y	Y	Y	Y	Y	Y	Y	N	N	Y	7
NUCPROT0110	PA173506	BAC28735	Zfp536		Nucleus; Cytoplasm	Y	Y	Y	Y	Y	Y	Y	N	N	Y	7
NUCPROT0111	PA6083	AAD00103	Zfp95		Nucleus	Y	Y	Y	Y	Y	Y	N	N	Y	Y	7
NUCPROT0112	PA110777	CAI24679	E2f3		Nucleus; Cytoplasm	Y	Y	Y	Y	Y	Y	Y	N	N	Y	7
NUCPROT0113	PA51033	AAH21420	Mllt3		Cytoplasm; Nucleus	Y	Y	Y	Y	Y	Y	Y	N	Y	N	7
NUCPROT0114	PA83608	BAA32001	Blm			Y	Y	Y	Y	Y	Y	Y	N	Y	N	7
NUCPROT0115	PA73501	CAA04140	Mrg1		Nucleus; Cytoplasm	Y	Y	Y	Y	Y	Y	Y	N	N	Y	7
NUCPROT0116	PA151686	AAH62926	Foxp2		Nucleus	Y	Y	Y	Y	Y	Y	Y	N	N	Y	7
NUCPROT0117	PA222057	AAH65124	Hic2		Nucleus	Y	Y	Y	Y	Y	Y	Y	N	N	Y	7
NUCPROT0118	PA227000	BAA19127	Nr5a1		Nucleus	Y	Y	Y	Y	Y	Y	Y	N	N	Y	7
NUCPROT0119	PA84348	BAA11116	Zic3		Nucleus	Y	Y	Y	Y	Y	Y	Y	N	N	Y	7
NUCPROT0120	PA82161	CAA61539	Zfp37		Nucleus;	Y	Y	Y	Y	Y	Y	N	N	Y	Y	7
NUCPROT0121	PA98245	BAC27975	Tbx18		Nucleus	Y	Y	Y	Y	Y	Y	Y	N	N	Y	7
NUCPROT0122	PA83150	CAA37702	Pou2f2		Nucleus	Y	Y	Y	Y	Y	Y	Y	N	N	Y	7
NUCPROT0123	PA79557	AAC52513	Rora		Nucleus	Y	Y	Y	Y	Y	Y	Y	N	N	Y	7
NUCPROT0124	PA151174	AAH61203	6720457D02Rik		Nucleus; Cytoplasm	Y	Y	Y	Y	Y	N	Y	N	Y	Y	7
NUCPROT0125	PA5218	AAD53048	Jarid1d		Nucleus; Cytoplasm	Y	Y	Y	Y	Y	N	N	Y	Y	Y	7
NUCPROT0126	PA161309	AAV80417	Tbx15		Nucleus; Cytoplasm	Y	Y	Y	Y	Y	Y	Y	N	N	Y	7
NUCPROT0127	PA71542	AAH12958	Klf5		Nucleus; Cytoplasm	Y	Y	Y	Y	Y	Y	Y	N	N	Y	7
NUCPROT0128	PA222359	BAC29505	Phf8		Nucleus	Y	Y	Y	Y	Y	Y	Y	N	N	Y	7
NUCPROT0129	PA227153	BAA25190	Mzf1		Nucleus; Cytoplasm	Y	Y	N	Y	Y	Y	Y	N	Y	Y	7
NUCPROT0130	PA133363	AAH57879	Pbx3		Nucleus; Cytoplasm	Y	Y	Y	Y	Y	Y	Y	N	N	Y	7
NUCPROT0131	PA110035	BAE33212	Phf12		Nucleus; Cytoplasm	Y	Y	Y	Y	Y	Y	Y	N	N	Y	7
NUCPROT0132	PA98827	AAI00340	Zfp108		Nucleus; Cytoplasm	Y	Y	Y	Y	Y	N	Y	N	Y	Y	7
NUCPROT0133	PA77271	AAH54832	Zfp191		Nucleus	Y	Y	N	Y	Y	Y	Y	N	Y	Y	7
NUCPROT0134	PA221923	AAH65171	Cnot2		Nucleus	Y	Y	Y	Y	Y	Y	Y	N	N	Y	7
NUCPROT0135	PA106653	AAH03776	Zfp93		Nucleus	Y	Y	Y	Y	Y	N	Y	N	Y	Y	7
NUCPROT0136	PA79633	AAH52444	Jarid2		Nucleus; Cytoplasm	Y	Y	Y	Y	Y	Y	Y	N	N	Y	7
NUCPROT0137	PA226914	BAC27261	Zfp295		Cytoplasm; Nucleus	Y	Y	Y	Y	Y	Y	Y	N	N	Y	7	No Subcellular Localization data obtained
NUCPROT0138	PA165909	BAE28323	Rarg		Nucleus	Y	Y	Y	Y	Y	Y	Y	N	N	Y	7
NUCPROT0139	PA108119	BAC35719	Esr2		Nucleus; Cytoplasm	Y	Y	Y	Y	Y	Y	Y	N	N	Y	7
NUCPROT0140	PA108102	BAC38112	Bcorl1		Nucleus	Y	Y	Y	Y	Y	Y	Y	N	Y	N	7
NUCPROT0141	PA108281	BAC37525	Nr1d2		Nucleus	Y	Y	Y	Y	Y	Y	Y	N	N	Y	7
NUCPROT0142	PA72856	AAG44655	Gtf2ird1		Nucleus; Cytoplasm	Y	Y	Y	Y	Y	Y	Y	N	N	Y	7
NUCPROT0143	PA227171	AAH45147	Mef2b		Nucleus; Cytoplasm	Y	Y	Y	Y	Y	Y	N	N	Y	Y	7
NUCPROT0144	PA222085	AAH43671	9030612M13Rik		Nucleus; Cytoplasm	Y	Y	Y	Y	Y	Y	N	N	Y	Y	7
NUCPROT0145	PA106528		Zfp367		Nucleus	Y	Y	Y	Y	Y	Y	Y	N	N	Y	7
NUCPROT0146	PA226749	AAH10546	Ifi204		Nucleus	Y	Y	Y	Y	Y	Y	Y	N	N	Y	7
NUCPROT0147	PA112003	BAE23580	Zfp94		Nucleus	Y	Y	Y	Y	Y	N	Y	N	Y	Y	7
NUCPROT0148	PA226778	BAE27951	Nfic		Nucleus	Y	Y	Y	Y	Y	Y	Y	N	N	Y	7
NUCPROT0149	PA109940	BAE21331	Mcm7		Nucleus	Y	Y	Y	Y	Y	N	N	Y	Y	Y	7
NUCPROT0150	PA101373		Fusip1		Nucleus	Y	Y	Y	Y	Y	Y	Y	N	Y	N	7
NUCPROT0151	PA161308	BAE27251	Deaf1		Nucleus; Cytoplasm	Y	Y	Y	Y	Y	Y	Y	N	N	Y	7
NUCPROT0152	PA76823	AAH23109	Toe1		Nucleus	Y	Y	Y	Y	Y	Y	Y	N	N	Y	7	No Subcellular Localization data obtained
NUCPROT0153	PA100296	BAC33325	Myef2		Nucleus	Y	Y	Y	Y	Y	Y	N	N	Y	Y	7
NUCPROT0154	PA111250		Atoh1		Nucleus	Y	Y	Y	Y	Y	Y	Y	N	N	Y	7
NUCPROT0155	PA226954	CAA11071	Tcf7l2		Nucleus	Y	Y	Y	Y	Y	Y	Y	N	N	Y	7
NUCPROT0156	PA226797	AAH05448	Trp53		Nucleus;	Y	Y	Y	Y	Y	Y	Y	N	N	Y	7
NUCPROT0157	PA120476	BAE22366	Zfp78		Nucleus	Y	Y	Y	Y	Y	N	Y	N	Y	Y	7	No Subcellular Localization data obtained
NUCPROT0158	PA83458	CAA33843	Rel		Nucleus; Cytoplasm	Y	Y	Y	Y	Y	Y	Y	N	N	Y	7
NUCPROT0159	PA71445	CAA39358	Tcf2		Nucleus	Y	Y	Y	Y	Y	Y	Y	N	N	Y	7
NUCPROT0160	PA151689	AAH63259	Eya3		Nucleus; Cytoplasm	Y	Y	Y	Y	Y	Y	Y	N	N	Y	7
NUCPROT0161	PA160319	BAC26204	Zfp276		Nucleus	Y	Y	Y	Y	Y	Y	Y	N	N	Y	7
NUCPROT0162	PA101612	BAE26451	Prpf6		Nucleus	Y	Y	Y	Y	N	Y	N	Y	Y	Y	7
NUCPROT0163	PA109062	BAA25074	Phf1		Nucleus; Cytoplasm	Y	Y	Y	Y	Y	Y	Y	N	N	Y	7
NUCPROT0164	PA106546	BAE32782	Fli1		Nucleus	Y	Y	Y	Y	Y	Y	Y	N	N	Y	7
NUCPROT0165	PA81982	AAB50267	Skil		Nucleus; Cytoplasm	Y	Y	Y	Y	Y	Y	Y	N	N	Y	7
NUCPROT0166	PA108507	CAH59969	Sp8		Nucleus	Y	Y	Y	Y	Y	Y	Y	N	N	Y	7
NUCPROT0167	PA100807	AAH12709	Dpf2		Nucleus; Cytoplasm	Y	Y	Y	Y	Y	Y	Y	N	N	Y	7
NUCPROT0168	PA77400	BAC79382	Prdm16		Cytoplasm; Nucleus	Y	Y	Y	Y	Y	Y	Y	N	N	Y	7
NUCPROT0169	PA110964	BAE24873	D19Bwg1357e			Y	Y	Y	Y	Y	Y	Y	N	N	N	6
NUCPROT0170	PA106731	BAC40322	Nusap1			Y	Y	Y	Y	Y	Y	Y	N	N	N	6
NUCPROT0171	PA134174	AAH43029	Vps72		Nucleus	Y	Y	Y	Y	Y	Y	Y	N	N	N	6
NUCPROT0172	PA71919	AAB94131	Ldb1		Nucleus; Cytoplasm	Y	Y	Y	Y	Y	Y	N	N	N	Y	6
NUCPROT0173	PA114856		Foxi2		Nucleus	Y	Y	Y	Y	Y	Y	Y	N	N	N	6
NUCPROT0174	PA106854	BAC25939	Zfp689		Nucleus	Y	Y	Y	Y	Y	Y	Y	N	N	N	6
NUCPROT0175	PA81577	AAH04695	Zfp64		Nucleus	Y	Y	Y	Y	Y	Y	Y	N	N	N	6
NUCPROT0176	PA73158	AAK69648	Foxp1		Nucleus; Cytoplasm	Y	Y	Y	Y	Y	Y	N	N	N	Y	6
NUCPROT0177	PA82211	AAH37634	Surf6			Y	Y	Y	Y	Y	Y	Y	N	N	N	6
NUCPROT0178	PA81331	AAH31771	Ovol2		Nucleus	Y	Y	Y	Y	Y	Y	Y	N	N	N	6	No Subcellular Localization data obtained
NUCPROT0179	PA131780		Hmgb2		Nucleus	Y	Y	Y	Y	Y	Y	Y	N	N	N	6
NUCPROT0180	PA134204	AAH59261	2610020C11Rik		Nucleus	Y	Y	Y	Y	Y	N	N	N	Y	Y	6
NUCPROT0181	PA71898	AAC53355	Per1		Cytoplasm; Nucleus	Y	Y	Y	Y	Y	Y	Y	N	N	N	6
NUCPROT0182	PA76368	AAA37842	Hoxb5		Nucleus	Y	Y	Y	Y	Y	Y	Y	N	N	N	6
NUCPROT0183	PA111125		Junb		Nucleus	Y	Y	Y	Y	Y	Y	Y	N	N	N	6
NUCPROT0184	PA74155	BAC00776	Wdr33		Nucleus; Cytoplasm	Y	Y	Y	Y	Y	Y	Y	N	N	N	6
NUCPROT0185	PA226789	BAE24855	Tmpo		Cytoplasm; Nucleus	Y	Y	Y	Y	Y	Y	Y	N	N	N	6
NUCPROT0186	PA102482		Rbm8a			Y	Y	Y	Y	Y	Y	Y	N	N	N	6
NUCPROT0187	PA6029	CAA34510	Zfp1		Nucleus	Y	Y	Y	Y	Y	N	Y	N	N	Y	6
NUCPROT0188	PA221989		Ches1		Nucleus	Y	Y	Y	Y	Y	Y	Y	N	N	N	6
NUCPROT0189	PA74060	CAA43723	Atf4		Nucleus	Y	Y	Y	Y	Y	Y	Y	N	N	N	6
NUCPROT0190	PA226935		Tbn		Nucleus; Cytoplasm	Y	Y	Y	Y	Y	Y	N	N	N	Y	6
NUCPROT0191	PA22174	AAH07145	Jmjd2b		Nucleus; Cytoplasm	Y	Y	Y	Y	Y	Y	Y	N	N	N	6	No Subcellular Localization data obtained
NUCPROT0192	PA165927	AAH42210	Atf2			Y	Y	Y	Y	Y	Y	Y	N	N	N	6
NUCPROT0193	PA174480	BAE34555	Ssrp1		Nucleus	Y	Y	Y	Y	Y	Y	Y	N	N	N	6
NUCPROT0194	PA82647	AAH51428	Hes1		Nucleus; Cytoplasm	Y	Y	Y	Y	Y	Y	Y	N	N	N	6
NUCPROT0195	PA111625		Jun		Nucleus	Y	Y	Y	Y	Y	Y	Y	N	N	N	6
NUCPROT0196	PA78252	AAK29403	Ddx50			Y	Y	Y	Y	Y	Y	Y	N	N	N	6
NUCPROT0197	PA105334		Sfrs7			Y	Y	Y	Y	Y	Y	Y	N	N	N	6
NUCPROT0198	PA72636	AAH56446	Zbtb20		Nucleus	Y	Y	Y	Y	Y	Y	N	N	N	Y	6
NUCPROT0199	PA5193	AAB88191	Slc4a1ap		Nucleus	Y	Y	Y	Y	Y	Y	N	N	N	Y	6
NUCPROT0200	PA104265	AAH31154	Hrb		Nucleus; Cytoplasm	Y	Y	Y	Y	Y	Y	Y	N	N	N	6	No Subcellular Localization data obtained
NUCPROT0201	PA76831	AAH49928	Ddx23			Y	Y	Y	Y	Y	Y	Y	N	N	N	6
NUCPROT0202	PA82485	AAH10216	Rara		Nucleus; Cytoplasm	Y	Y	Y	Y	Y	Y	N	N	N	Y	6
NUCPROT0203	PA72075	AAH52701	Pknox1		Nucleus; Cytoplasm	Y	Y	Y	Y	Y	N	Y	N	N	Y	6
NUCPROT0204	PA112864		Fkhl18		Nucleus; Cytoplasm	Y	Y	Y	Y	Y	Y	Y	N	N	N	6
NUCPROT0205	PA111337	BAE33674	Nr3c1		Nucleus	Y	Y	Y	Y	Y	Y	Y	N	N	N	6
NUCPROT0206	PA113087	AAH57044	Gprin1		Nucleus	Y	Y	Y	Y	Y	Y	N	N	N	Y	6
NUCPROT0207	PA1800	AAC52994	Dyrk1a			Y	Y	Y	Y	Y	Y	Y	N	N	N	6
NUCPROT0208	PA112845		Tnrc9		Nucleus	Y	Y	Y	Y	Y	Y	Y	N	N	N	6	No Subcellular Localization data obtained
NUCPROT0209	PA73101	AAH53069	Smarca5		Nucleus	Y	Y	Y	Y	Y	Y	Y	N	N	N	6	No Subcellular Localization data obtained
NUCPROT0210	PA76177	AAC25762	Zfr			Y	Y	Y	Y	Y	Y	Y	N	N	N	6
NUCPROT0211	PA73323	AAL37221	2610028A01Rik			Y	Y	Y	Y	Y	Y	Y	N	N	N	6
NUCPROT0212	PA111871		En2		Nucleus	Y	Y	Y	Y	Y	Y	Y	N	N	N	6
NUCPROT0213	PA100260	BAE34559	Prkar1a		Nucleus; Cytoplasm	Y	Y	N	N	Y	Y	N	Y	Y	Y	6
NUCPROT0214	PA158299	BAE27904	Mier3		Nucleus	Y	Y	Y	Y	Y	Y	N	N	N	Y	6
NUCPROT0215	PA104990	BAC27643	Zfp397		Nucleus	Y	Y	Y	Y	Y	Y	Y	N	N	N	6
NUCPROT0216	PA73550	AAC52263	Sox6		Nucleus	Y	Y	Y	Y	Y	Y	Y	N	N	N	6
NUCPROT0217	PA82927	AAH50839	Hoxa10		Nucleus	Y	Y	Y	Y	Y	Y	Y	N	N	N	6
NUCPROT0218	PA80284	AAH10226	Msl31		Nucleus	Y	Y	Y	Y	Y	Y	Y	N	N	N	6
NUCPROT0219	222029A09	BC043711	#N/A		Nucleus	Y	Y	Y	Y	Y	Y	Y	N	N	N	6
NUCPROT0220	PA107606		Zfp236		Nucleus	Y	Y	Y	Y	Y	Y	Y	N	N	N	6
NUCPROT0221	PA168915	BAE27164	Nr1d1		Nucleus	Y	Y	Y	Y	Y	Y	Y	N	N	N	6
NUCPROT0222	PA109277		Hoxa4		Nucleus	Y	Y	Y	Y	Y	Y	Y	N	N	N	6
NUCPROT0223	PA79942	BAB79232	Recql5			Y	Y	Y	Y	Y	Y	Y	N	N	N	6	No Subcellular Localization data obtained
NUCPROT0224	PA78607	AAC08741	Atrx			Y	Y	Y	Y	Y	Y	Y	N	N	N	6
NUCPROT0225	PA108825	BAC38855	Sp100		Nucleus	Y	Y	Y	Y	Y	Y	Y	N	N	N	6
NUCPROT0226	PA72240	AAC69884	Rfxank		Nucleus; Cytoplasm	Y	Y	N	Y	Y	Y	Y	N	Y	N	6
NUCPROT0227	PA227054	AAN77514	Tle1		Cytoplasm; Nucleus	Y	Y	Y	Y	Y	Y	Y	N	N	N	6
NUCPROT0228	PA160804	BAC31311	Ep300		Nucleus	Y	Y	Y	Y	Y	Y	Y	N	N	N	6
NUCPROT0229	PA108317		Snai3		Nucleus	Y	Y	Y	Y	Y	Y	Y	N	N	N	6
NUCPROT0230	PA103689	BAB32728	Bcl11b			Y	Y	Y	Y	Y	Y	N	N	N	Y	6
NUCPROT0231	PA99510	BAC37975	Etv5		Nucleus	Y	Y	N	Y	Y	Y	Y	N	N	Y	6
NUCPROT0232	PA76223	AAH56966	Gtf2e1		Nucleus	Y	Y	Y	Y	N	Y	Y	N	N	Y	6
NUCPROT0233	PA113159		BC011248			Y	Y	Y	Y	Y	Y	Y	N	N	N	6
NUCPROT0234	PA73765	CAD59184	Smc5			Y	Y	Y	Y	Y	Y	Y	N	N	N	6
NUCPROT0235	PA73359	AAL58872	Bbx		Nucleus	Y	Y	Y	Y	Y	Y	N	N	N	Y	6	No Subcellular Localization data obtained
NUCPROT0236	PA100412	BAE27361	Cxxc1		Nucleus	Y	Y	Y	Y	Y	Y	Y	N	N	N	6
NUCPROT0237	PA105514	BAD90007	Ehmt1		Nucleus; Cytoplasm	Y	Y	Y	Y	Y	Y	Y	N	N	N	6
NUCPROT0238	PA101656	BAE35635	Sncaip		Nucleus; Cytoplasm	Y	Y	Y	Y	Y	Y	Y	N	N	N	6
NUCPROT0239	PA104686	AAH53713	Nedd9		Nucleus	Y	Y	Y	Y	Y	Y	N	N	N	Y	6	No Subcellular Localization data obtained
NUCPROT0240	PA104403	BAE41340	Hp1bp3			Y	Y	Y	Y	Y	Y	Y	N	N	N	6
NUCPROT0241	PA83333	AAH52030	Cited1		Nucleus; Cytoplasm	Y	Y	Y	Y	Y	Y	Y	N	N	N	6
NUCPROT0242	PA76160	AAH26772	Pspc1			Y	Y	Y	Y	Y	Y	Y	N	N	N	6
NUCPROT0243	PA176918	AAR91691	Zfp54		Nucleus; Cytoplasm	Y	Y	Y	Y	Y	Y	Y	N	N	N	6
NUCPROT0244	PA73549	BAA32567	Sox5		Nucleus	Y	Y	Y	Y	Y	Y	N	N	N	Y	6
NUCPROT0245	PA112454	CAI35294	9630041N07Rik		Nucleus	Y	Y	Y	Y	Y	Y	Y	N	N	N	6
NUCPROT0246	PA111047	AAN85445	Smad9		Nucleus; Cytoplasm	Y	Y	N	Y	Y	Y	Y	N	N	Y	6
NUCPROT0247	PA151988	AAH64447	Whsc1l1		Nucleus	Y	Y	Y	Y	Y	Y	N	N	N	Y	6
NUCPROT0248	PA100200		Cbx3		Nucleus	Y	Y	Y	Y	Y	Y	Y	N	N	N	6	No Subcellular Localization data obtained
NUCPROT0249	PA84051	AAH54551	Zbtb5		Nucleus; Cytoplasm	Y	Y	Y	Y	Y	Y	N	N	Y	N	6	No Subcellular Localization data obtained
NUCPROT0250	PA104462	AAH43043	2610033H07Rik			Y	Y	Y	Y	Y	Y	Y	N	N	N	6	No Subcellular Localization data obtained
NUCPROT0251	PA110652	BAB23789	Gtf2h1		Nucleus	Y	Y	Y	Y	Y	Y	Y	N	N	N	6
NUCPROT0252	PA98283	BAE27537	Krr1		Nucleus	Y	Y	Y	Y	Y	Y	N	N	N	Y	6
NUCPROT0253	PA158269	BAE27845	Smarca2		Nucleus	Y	Y	Y	Y	Y	Y	Y	N	N	N	6
NUCPROT0254	PA227203	BAE29651	Tbrg1		Nucleus	Y	Y	Y	Y	Y	Y	N	N	N	Y	6
NUCPROT0255	PA80481	AAH28647	Taf6l		Nucleus	Y	Y	N	Y	Y	Y	Y	N	N	Y	6
NUCPROT0256	PA112407	BAE26650	C330011K17Rik		Nucleus	Y	Y	Y	Y	Y	Y	Y	N	N	N	6
NUCPROT0257	PA107435	BAC33191	Ikzf2		Nucleus	Y	Y	Y	Y	Y	Y	Y	N	N	N	6
NUCPROT0258	PA79018	AAH37731	Mef2c		Nucleus	Y	Y	Y	Y	Y	Y	Y	N	N	N	6
NUCPROT0259	PA81342	AAM94018	Emx2		Nucleus	Y	Y	Y	Y	Y	Y	Y	N	N	N	6
NUCPROT0260	PA99801	BAE21046	2610101J03Rik			Y	Y	Y	Y	Y	Y	Y	N	N	N	6
NUCPROT0261	PA76544	AAH31123	Gtf2f1		Nucleus; Cytoplasm	Y	Y	Y	Y	Y	Y	Y	N	N	N	6
NUCPROT0262	PA71452	AAH27206	Hnrpl			Y	Y	Y	Y	Y	Y	Y	N	N	N	6
NUCPROT0263	PA111223	AAH55370	Sf1		Cytoplasm; Nucleus	Y	Y	Y	Y	Y	Y	Y	N	N	N	6
NUCPROT0264	PA111987		Hoxa11		Nucleus	Y	Y	Y	Y	Y	Y	Y	N	N	N	6
NUCPROT0265	PA108076	AAH70475	Mllt10		Nucleus	Y	Y	Y	Y	Y	Y	Y	N	N	N	6
NUCPROT0266	PA76965	AAP32743	Cep57		Nucleus	Y	Y	Y	Y	Y	Y	N	N	N	Y	6
NUCPROT0267	PA80988	AAH52173	Nup153			Y	Y	Y	Y	Y	Y	Y	N	N	N	6
NUCPROT0268	PA111356	BAB27151	2410081M15Rik		Nucleus	Y	Y	Y	Y	Y	Y	Y	N	N	N	6
NUCPROT0269	PA104703	AAH85619	Sox8		Nucleus	Y	Y	Y	Y	Y	Y	Y	N	N	N	6
NUCPROT0270	PA161312	BAE21235	Irx4		Nucleus	Y	Y	Y	Y	Y	Y	Y	N	N	N	6
NUCPROT0271	PA72226	AAD02854	Aebp2		Nucleus	Y	Y	Y	Y	Y	Y	N	N	N	Y	6
NUCPROT0272	PA16407	AAH28305	Dnttip2			Y	Y	Y	Y	Y	Y	Y	N	N	N	6
NUCPROT0273	PA150436		Zfp239		Nucleus	Y	Y	Y	Y	Y	Y	Y	N	N	N	6
NUCPROT0274	PA108506		Vgll2		Nucleus; Cytoplasm	Y	Y	Y	Y	Y	Y	Y	N	N	N	6
NUCPROT0275	PA105438		Irf2		Nucleus; Cytoplasm	Y	Y	Y	Y	Y	Y	Y	N	N	N	6
NUCPROT0276	PA83170	AAA86887	Hand1		Nucleus	Y	Y	Y	Y	Y	Y	Y	N	N	N	6
NUCPROT0277	PA105383		Ing2		Nucleus	Y	Y	Y	Y	Y	Y	Y	N	N	N	6
NUCPROT0278	PA80724	AAH51967	Olig2			Y	Y	Y	Y	Y	Y	Y	N	N	N	6
NUCPROT0279	PA76897	AAH23831	Crtc2		Nucleus	Y	Y	Y	Y	Y	Y	Y	N	N	N	6
NUCPROT0280	PA77353	AAH58693	Smad1		Nucleus; Cytoplasm	Y	Y	Y	Y	Y	N	Y	N	N	Y	6
NUCPROT0281	PA103253		Npm1			Y	Y	Y	Y	Y	Y	Y	N	N	N	6
NUCPROT0282	PA21260	AAL16940	Tcfap2d		Nucleus	Y	Y	Y	Y	Y	Y	N	N	N	Y	6
NUCPROT0283	PA73986	AAH02025	Rpo1-3		Nucleus	Y	Y	Y	Y	Y	Y	Y	N	N	N	6
NUCPROT0284	PA110023	BAE31759	Daxx		Cytoplasm; Nucleus	Y	Y	Y	Y	Y	Y	Y	N	N	N	6
NUCPROT0285	PA157740	AAH65084	Mynn		Nucleus	Y	Y	Y	Y	Y	Y	Y	N	N	N	6
NUCPROT0286	PA82572	AAH13463	Hoxd10		Nucleus	Y	Y	Y	Y	Y	Y	Y	N	N	N	6
NUCPROT0287	PA172884	AAN76749	Zfp296		Nucleus	Y	Y	Y	Y	Y	Y	Y	N	N	N	6
NUCPROT0288	PA82948	CAA53169	Nkx2-5		Nucleus	Y	Y	Y	Y	Y	Y	Y	N	N	N	6
NUCPROT0289	PA72805	AAB17272	Trim28		Nucleus	Y	Y	Y	Y	Y	Y	Y	N	N	N	6
NUCPROT0290	PA5650	AAB34290	Trim24		Nucleus	Y	Y	Y	Y	Y	Y	Y	N	N	N	6
NUCPROT0291	PA227115		Hoxa1		Nucleus	Y	Y	Y	Y	Y	Y	Y	N	N	N	6
NUCPROT0292	PA78777	AAH35547	Zfp629		Nucleus	Y	Y	Y	Y	Y	Y	Y	N	N	N	6
NUCPROT0293	PA227037		Med8		Nucleus;	Y	Y	Y	Y	Y	Y	Y	N	N	N	6
NUCPROT0294	PA76418	CAE11689	Snw1		Nucleus	Y	Y	Y	Y	Y	Y	Y	N	N	N	6
NUCPROT0295	PA226803	AAH56224	Hnrph1			Y	Y	Y	Y	Y	Y	Y	N	N	N	6
NUCPROT0296	PA161329	BAE28824	Tbx2		Nucleus; Cytoplasm	Y	Y	Y	Y	Y	Y	Y	N	N	N	6
NUCPROT0297	PA103691	BAC32209	Senp3			Y	Y	Y	Y	Y	Y	Y	N	N	N	6
NUCPROT0298	PA104839		Bhlhb4		Nucleus	Y	Y	Y	Y	Y	Y	Y	N	N	N	6
NUCPROT0299	PA151703	AAH60646	Ddx51			Y	Y	Y	Y	Y	Y	Y	N	N	N	6
NUCPROT0300	PA103200		Gtf2e2		Nucleus	Y	Y	Y	Y	Y	Y	Y	N	N	N	6
NUCPROT0301	PA74797	AAL32373	Rbm39		Nucleus	Y	Y	Y	Y	Y	Y	Y	N	N	N	6
NUCPROT0302	PA111892	BAE33630	Zfp260		Nucleus; Cytoplasm	Y	Y	Y	Y	Y	Y	Y	N	N	N	6
NUCPROT0303	PA104062	BAE25022	Ncoa3		Nucleus	Y	Y	Y	Y	Y	Y	Y	N	N	N	6
NUCPROT0304	PA133820	BAE33827	Bcl6b		Nucleus	Y	Y	Y	Y	Y	Y	Y	N	N	N	6
NUCPROT0305	PA102579		Neurod1		Nucleus	Y	Y	Y	Y	Y	Y	Y	N	N	N	6
NUCPROT0306	PA110348		Habp4		Nucleus	Y	Y	Y	Y	Y	Y	N	N	N	Y	6
NUCPROT0307	PA110632	AAI07010	Gata2		Nucleus	Y	Y	Y	Y	Y	Y	Y	N	N	N	6
NUCPROT0308	PA182205	BAE33850	Nr1h2		Nucleus; Cytoplasm	Y	Y	Y	Y	Y	Y	Y	N	N	N	6
NUCPROT0309	PA98167	AAH26401	Zfp553		Nucleus	Y	Y	Y	Y	Y	Y	Y	N	N	N	6
NUCPROT0310	PA111812	BAC27719	Runx1t1		Cytoplasm; Nucleus	Y	Y	Y	Y	Y	Y	N	N	N	Y	6
NUCPROT0311	PA107351	BAC38154	Zfp398		Nucleus; Cytoplasm	Y	Y	N	Y	Y	Y	Y	N	N	Y	6
NUCPROT0312	PA81324	AAL77209	Tbx4		Nucleus	Y	Y	Y	Y	Y	Y	N	N	N	Y	6
NUCPROT0313	PA176895	AAH54810	Gpatc2		Nucleus	Y	Y	Y	Y	Y	Y	N	N	N	Y	6
NUCPROT0314	PA102887	BAE24617	Tbx20		Nucleus; Cytoplasm	Y	Y	Y	Y	Y	Y	N	N	N	Y	6
NUCPROT0315	PA80225	AAH51411	Prox1		Nucleus	Y	Y	Y	Y	Y	Y	Y	N	N	N	6
NUCPROT0316	PA75167	AAH26853	Hbp1		Nucleus; Cytoplasm	Y	Y	Y	Y	Y	N	Y	N	N	Y	6
NUCPROT0317	PA98451	AAV30827	1300018I17Rik		Cytoplasm; Nucleus	Y	Y	Y	N	Y	Y	Y	N	N	Y	6
NUCPROT0318	PA71574	BAA84583	Hsf4		Nucleus	Y	Y	N	Y	Y	Y	Y	N	N	Y	6
NUCPROT0319	PA104999	AAH11272	Pax6		Nucleus	Y	Y	Y	Y	Y	Y	Y	N	N	N	6
NUCPROT0320	PA108491	BAE21583	B930008K04Rik		Nucleus; Cytoplasm	Y	Y	Y	Y	Y	Y	Y	N	N	N	6
NUCPROT0321	PA176703	BAE38921	Hnrpk			Y	Y	Y	Y	Y	Y	Y	N	N	N	6
NUCPROT0322	PA79103	AAH08565	Hmgb1		Nucleus; Cytoplasm	Y	Y	Y	Y	Y	Y	Y	N	N	N	6
NUCPROT0323	PA80272	AAH18226	Tcfap2a		Nucleus	Y	Y	Y	Y	Y	Y	N	N	N	Y	6
NUCPROT0324	PA176911	BAC38097	Dusp4			Y	Y	Y	Y	Y	Y	Y	N	N	N	6
NUCPROT0325	PA75622	AAH49270	Mphosph10			Y	Y	Y	Y	Y	Y	Y	N	N	N	6
NUCPROT0326	PA82985	CAA88737	Gbx2		Nucleus	Y	Y	Y	Y	Y	Y	N	N	N	Y	6
NUCPROT0327	PA169152	AAI17847	0		Nucleus	Y	Y	Y	Y	Y	Y	Y	N	N	N	6
NUCPROT0328	PA102725		Elk3		Nucleus	Y	Y	Y	Y	Y	Y	Y	N	N	N	6
NUCPROT0329	PA76176	AAH20117	Nfyc		Nucleus; Cytoplasm	Y	Y	N	Y	Y	Y	Y	N	Y	N	6
NUCPROT0330	PA81147	AAH50929	Anks3		Nucleus; Cytoplasm	Y	Y	Y	N	Y	Y	N	N	Y	Y	6
NUCPROT0331	PA111905		Hoxa7		Nucleus	Y	Y	Y	Y	Y	Y	Y	N	N	N	6
NUCPROT0332	PA104297		Phf23		Cytoplasm; Nucleus	Y	Y	Y	Y	Y	Y	Y	N	N	N	6
NUCPROT0333	PA221907	BAC65703	Cdc2l6			Y	Y	Y	Y	Y	Y	Y	N	N	N	6
NUCPROT0334	PA83689	AAB81275	Foxd2		Nucleus	Y	Y	Y	Y	Y	Y	N	N	Y	N	6
NUCPROT0335	PA72703	AAF69682	Nr2e3		Nucleus	Y	Y	Y	Y	Y	Y	Y	N	N	N	6
NUCPROT0336	PA83290	AAA86760	Foxa1		Nucleus	Y	Y	Y	Y	Y	Y	Y	N	N	N	6
NUCPROT0337	PA80628	CAA69220	Etv6		Nucleus; Cytoplasm	Y	Y	N	Y	Y	Y	Y	N	N	Y	6
NUCPROT0338	PA111323	AAH94020	Lmna			Y	Y	Y	Y	Y	Y	Y	N	N	N	6
NUCPROT0339	PA176994	AAC02225	Tlk2			Y	Y	Y	Y	Y	Y	Y	N	N	N	6
NUCPROT0340	PA83041	AAA39964	Rb1		Nucleus; Cytoplasm	Y	Y	Y	Y	Y	Y	Y	N	N	N	6
NUCPROT0341	PA104524		Zfp207		Nucleus; Cytoplasm	Y	Y	Y	Y	Y	Y	Y	N	N	N	6
NUCPROT0342	PA6034	AAD04329	Zfp106			Y	Y	Y	Y	Y	Y	Y	N	N	N	6
NUCPROT0343	PA107665	AAH52200	Cart1		Nucleus	Y	Y	Y	Y	Y	Y	Y	N	N	N	6
NUCPROT0344	PA104985	BAC27812	Brd8		Nucleus; Cytoplasm	Y	Y	Y	Y	Y	Y	N	N	N	Y	6
NUCPROT0345	PA111854		Sfpi1		Nucleus; Cytoplasm	Y	Y	Y	Y	Y	Y	Y	N	N	N	6
NUCPROT0346	PA80715	AAA39797	Max		Nucleus	Y	Y	Y	Y	Y	Y	Y	N	N	N	6
NUCPROT0347	PA82672	AAH52082	Zfp13		Nucleus	Y	Y	N	Y	Y	N	Y	N	Y	Y	6
NUCPROT0348	PA112684	BAC28864	Zfp697		Nucleus	Y	Y	Y	Y	Y	Y	Y	N	N	N	6
NUCPROT0349	PA82705	CAA63334	Hira			Y	Y	Y	Y	Y	Y	Y	N	N	N	6
NUCPROT0350	PA80180	AAH49792	Chfr			Y	Y	Y	Y	Y	Y	N	N	N	Y	6
NUCPROT0351	PA102677		Zfp593		Nucleus; Cytoplasm	Y	Y	Y	Y	Y	Y	Y	N	N	N	6
NUCPROT0352	PA176460	CAA29934	Hoxb7		Nucleus	Y	Y	Y	Y	Y	Y	Y	N	N	N	6
NUCPROT0353	PA72465	AAD37693	Tle6		Nucleus; Cytoplasm	Y	Y	Y	Y	Y	Y	N	N	N	Y	6
NUCPROT0354	PA106761	BAE37287	Zbtb41		Nucleus	Y	Y	Y	Y	Y	Y	Y	N	N	N	6
NUCPROT0355	PA71582	AAK38586	Rfxap		Nucleus; Cytoplasm	Y	Y	Y	Y	Y	Y	Y	N	N	N	6
NUCPROT0356	PA105656	BAC32388	Ankrd55		Nucleus; Cytoplasm	Y	Y	Y	Y	Y	Y	N	N	Y	N	6
NUCPROT0357	PA112715	AAH40205	Zfp496		Nucleus; Cytoplasm	Y	Y	N	Y	Y	Y	Y	N	N	Y	6
NUCPROT0358	PA104139		Rnf4		Nucleus	Y	Y	Y	Y	Y	Y	Y	N	N	N	6
NUCPROT0359	PA83178	AAC52140	Recc1			Y	Y	Y	Y	Y	Y	Y	N	N	N	6
NUCPROT0360	PA105429	AAH34010	Rbm19			Y	Y	Y	Y	Y	Y	Y	N	N	N	6
NUCPROT0361	PA111222		Ring1		Nucleus	Y	Y	Y	Y	Y	Y	Y	N	N	N	6
NUCPROT0362	PA105774		Klf9		Nucleus	Y	Y	Y	Y	Y	Y	Y	N	N	N	6
NUCPROT0363	PA72692	AAH57608	Nup98			Y	Y	Y	Y	Y	Y	Y	N	N	N	6
NUCPROT0364	PA109170		Twist2		Nucleus	Y	Y	Y	Y	Y	Y	Y	N	N	N	6
NUCPROT0365	PA83097	AAA39888	Pax1		Nucleus	Y	Y	Y	Y	Y	Y	Y	N	N	N	6
NUCPROT0366	PA82013	AAH19946	Atf3		Nucleus	Y	Y	Y	Y	Y	Y	Y	N	N	N	6
NUCPROT0367	PA77371	AAO15605	Sltm			Y	Y	Y	Y	Y	Y	Y	N	N	N	6
NUCPROT0368	PA74773	AAK71881	Ssbp2		Nucleus; Cytoplasm	Y	Y	Y	Y	Y	Y	Y	N	N	N	6
NUCPROT0369	PA108137		Meox2		Nucleus	Y	Y	Y	Y	Y	Y	Y	N	N	N	6
NUCPROT0370	PA106088	BAE26435	Tbx3		Nucleus; Cytoplasm	Y	Y	Y	Y	Y	Y	N	N	N	Y	6
NUCPROT0371	PA104553	BAC30204	Dpf3		Nucleus; Cytoplasm	Y	Y	Y	Y	Y	Y	Y	N	N	N	6
NUCPROT0372	PA103679	BAE21135	Tpr			Y	Y	Y	Y	Y	Y	Y	N	N	N	6
NUCPROT0373	PA108651	BAE27105	Zfp512		Nucleus	Y	Y	Y	Y	Y	Y	Y	N	N	N	6
NUCPROT0374	PA105246		Klf6		Nucleus	Y	Y	Y	Y	Y	Y	N	N	Y	N	6
NUCPROT0375	PA84468	AAB47506	Gata5		Nucleus	Y	Y	Y	Y	Y	Y	Y	N	N	N	6
NUCPROT0376	PA176721		Snrp70			Y	Y	Y	Y	Y	Y	Y	N	N	N	6
NUCPROT0377	PA169070	AAH26432	Zfp768		Nucleus	Y	Y	Y	Y	Y	Y	Y	N	N	N	6
NUCPROT0378	PA105838	BAE26041	Suhw2		Nucleus	Y	Y	Y	Y	Y	Y	Y	N	N	N	6
NUCPROT0379	PA101367		Sfrs3			Y	Y	Y	Y	Y	Y	Y	N	N	N	6
NUCPROT0380	PA79310	AAH51252	Pias3		Nucleus	Y	Y	Y	Y	Y	Y	N	N	N	Y	6
NUCPROT0381	PA226924	AAH02061	Rnps1		Nucleus	Y	Y	Y	Y	Y	Y	Y	N	N	N	6
NUCPROT0382	PA134150	AAH56994	Irx5		Nucleus	Y	Y	Y	Y	Y	Y	Y	N	N	N	6
NUCPROT0383	PA80340	AAH13716	Hsf1			Y	Y	Y	Y	Y	Y	Y	N	N	N	6
NUCPROT0384	PA108784	BAE24995	Smyd1		Nucleus; Cytoplasm	Y	N	Y	Y	N	Y	Y	N	Y	Y	6
NUCPROT0385	PA151828	AAR26542	E2f7		Nucleus; Cytoplasm	Y	Y	Y	Y	Y	Y	N	N	N	Y	6
NUCPROT0386	PA76606	AAH52763	Sirt6		Nucleus; Cytoplasm	Y	N	Y	N	Y	Y	Y	N	Y	Y	6
NUCPROT0387	PA77156	AAH56359	4931406I20Rik		Nucleus	Y	Y	Y	N	Y	Y	N	N	Y	Y	6
NUCPROT0388	PA105451		Hoxc10		Nucleus; Cytoplasm	Y	Y	Y	Y	Y	Y	Y	N	N	N	6
NUCPROT0389	PA109862	BAE26048	0		Nucleus	Y	Y	Y	Y	Y	Y	Y	N	N	N	6
NUCPROT0390	PA81525	AAH03741	Hdgfrp2		Nucleus	Y	Y	Y	N	Y	Y	Y	N	N	Y	6
NUCPROT0391	PA105071	CAA42160	0		Nucleus; Cytoplasm	Y	Y	Y	Y	Y	Y	Y	N	N	N	6
NUCPROT0392	PA85112	AAH53059	Mycl1		Nucleus; Cytoplasm	Y	Y	Y	Y	Y	Y	Y	N	N	N	6
NUCPROT0393	PA98151		Hey1		Nucleus	Y	Y	Y	Y	Y	Y	Y	N	N	N	6
NUCPROT0394	PA109181	BAC28385	9130023H24Rik		Nucleus	Y	Y	Y	Y	Y	Y	Y	N	N	N	6
NUCPROT0395	PA104302	BAC27374	Zfp462		Nucleus; Cytoplasm	Y	Y	Y	Y	Y	Y	Y	N	N	N	6
NUCPROT0396	PA105588	BAE27736	Nol8			Y	Y	Y	Y	Y	Y	Y	N	N	N	6
NUCPROT0397	PA105458	BAC25832	Pou2f1		Nucleus	Y	Y	Y	Y	Y	Y	Y	N	N	N	6
NUCPROT0398	PA222106	BAE32988	Lcor		Nucleus	Y	Y	Y	N	Y	Y	Y	N	N	Y	6
NUCPROT0399	PA109019	BAC39017	Pou6f2		Nucleus	Y	Y	Y	Y	Y	Y	Y	N	N	N	6
NUCPROT0400	PA101952		Dr1		Nucleus	Y	Y	Y	Y	Y	Y	Y	N	N	N	6
NUCPROT0401	PA226636		Hnrpab		Nucleus	Y	Y	Y	Y	Y	Y	N	N	Y	N	6
NUCPROT0402	PA72132	AAH46607	Mbd2		Nucleus; Cytoplasm	Y	Y	Y	Y	Y	Y	Y	N	N	N	6
NUCPROT0403	PA157714	AAH65131	Fosl2		Nucleus	Y	Y	Y	Y	Y	Y	Y	N	N	N	6
NUCPROT0404	PA107942	AAH20526	Pax8		Nucleus	Y	Y	Y	Y	Y	Y	Y	N	N	N	6
NUCPROT0405	PA102186		Smndc1			Y	Y	Y	Y	Y	Y	Y	N	N	N	6
NUCPROT0406	PA111804	BAC32541	Zfp39		Nucleus	Y	Y	Y	Y	Y	Y	Y	N	N	N	6
NUCPROT0407	PA71703	AAK35052	Dusp16			Y	Y	Y	Y	Y	Y	Y	N	N	N	6
NUCPROT0408	PA104069		Zfp36l1		Nucleus; Cytoplasm	Y	Y	Y	Y	Y	Y	Y	N	N	N	6
NUCPROT0409	PA73596	AAH03710	Rbmx			Y	Y	Y	Y	Y	Y	Y	N	N	N	6
NUCPROT0410	PA19323	AAH17637	Gltscr2			Y	Y	Y	Y	Y	Y	Y	N	N	N	6
NUCPROT0411	PA172468	AAH55782	1110051B16Rik		Nucleus	Y	Y	Y	Y	Y	Y	Y	N	N	N	6
NUCPROT0412	PA99146	AAH51417	Pias1		Nucleus	Y	Y	Y	Y	Y	Y	Y	N	N	N	6
NUCPROT0413	PA168838	AAH60642	Tieg3		Nucleus	Y	Y	Y	Y	Y	Y	Y	N	N	N	6
NUCPROT0414	PA111411	AAH25159	Pias4		Nucleus	Y	Y	Y	Y	Y	Y	Y	N	N	N	6
NUCPROT0415	PA72328	CAB86873	Foxo1		Nucleus; Cytoplasm	Y	Y	Y	Y	Y	Y	Y	N	N	N	6
NUCPROT0416	PA71886	AAB71191	Pbx1		Nucleus; Cytoplasm	Y	Y	Y	Y	Y	Y	N	N	N	Y	6
NUCPROT0417	PA83310	AAB16860	Pitx1		Nucleus	Y	Y	Y	Y	Y	Y	Y	N	N	N	6
NUCPROT0418	PA177116	BAE34703	6330503C03Rik		Nucleus; Cytoplasm	Y	Y	Y	N	Y	Y	Y	N	N	Y	6
NUCPROT0419	PA73138	AAC31118	Pparbp		Nucleus; Cytoplasm	Y	Y	Y	Y	Y	Y	N	N	N	Y	6
NUCPROT0420	PA169040	AAH29091	Mizf		Nucleus	Y	Y	Y	Y	Y	Y	Y	N	N	N	6
NUCPROT0421	PA157753	AAH65064	Dhx8			Y	Y	Y	Y	Y	Y	Y	N	N	N	6
NUCPROT0422	PA105359		Mecp2		Nucleus	Y	Y	Y	Y	Y	Y	N	N	N	Y	6
NUCPROT0423	PA81532	AAC52655	Ezh2		Nucleus	Y	Y	Y	Y	Y	Y	Y	N	N	N	6
NUCPROT0424	PA109826		Hoxc5		Nucleus	Y	Y	Y	Y	Y	Y	Y	N	N	N	6
NUCPROT0425	PA82851	BAA13137	Bach1		Nucleus; Cytoplasm	Y	Y	Y	Y	Y	Y	Y	N	N	N	6
NUCPROT0426	PA134148	AAH53047	Dnmt1		Cytoplasm; Nucleus	Y	Y	Y	Y	Y	Y	Y	N	N	N	6
NUCPROT0427	PA109810	BAE33521	Etv3		Nucleus	Y	Y	Y	Y	Y	Y	Y	N	N	N	6
NUCPROT0428	PA74682	AAH12039	Sfrs6			Y	Y	Y	Y	Y	Y	Y	N	N	N	6
NUCPROT0429	PA83431	AAH52653	Gata1		Nucleus	Y	Y	Y	Y	Y	Y	Y	N	N	N	6
NUCPROT0430	PA78968	CAA41204	Hlx1		Nucleus	Y	Y	Y	Y	Y	Y	Y	N	N	N	6
NUCPROT0431	PA109228	BAC39698	Zim1		Nucleus; Cytoplasm	Y	Y	Y	Y	Y	Y	Y	N	N	N	6
NUCPROT0432	PA82384	AAH51641	Tlk1			Y	Y	Y	Y	Y	Y	Y	N	N	N	6
NUCPROT0433	PA157857	BAE27987	Brd4			Y	Y	Y	Y	Y	Y	Y	N	N	N	6
NUCPROT0434	PA82320	AAH57054	Bms1l			Y	Y	Y	Y	Y	Y	Y	N	N	N	6
NUCPROT0435	PA74278	AAH52154	Zbtb22		Nucleus	Y	Y	Y	Y	Y	Y	Y	N	N	N	6
NUCPROT0436	PA109573		Pou4f2		Nucleus; Cytoplasm	Y	Y	Y	Y	Y	Y	Y	N	N	N	6
NUCPROT0437	PA83709	AAD15718	Fen1			Y	Y	Y	Y	Y	Y	Y	N	N	N	6
NUCPROT0438	PA84269	AAH38472	Polr2b		Cytoplasm; Nucleus	Y	Y	N	Y	N	Y	N	Y	Y	Y	6
NUCPROT0439	PA102282	BAA08444	Sox17		Nucleus	Y	Y	Y	Y	Y	Y	Y	N	N	N	6
NUCPROT0440	PA161289		Foxg1		Nucleus	Y	Y	Y	Y	Y	Y	Y	N	N	N	6
NUCPROT0441	PA111893		Mxi1		Nucleus	Y	Y	Y	Y	Y	Y	Y	N	N	N	6
NUCPROT0442	PA177396		Maff		Nucleus	Y	Y	Y	Y	Y	Y	Y	N	N	N	6
NUCPROT0443	PA226892	AAQ98933	Nptxr		Nucleus; Cytoplasm	Y	Y	Y	Y	Y	Y	N	N	N	Y	6
NUCPROT0444	PA161324		Foxq1		Nucleus; Cytoplasm	Y	Y	Y	Y	Y	Y	Y	N	N	N	6
NUCPROT0445	PA77788	AAH58578	Chd4		Nucleus	Y	Y	Y	Y	Y	Y	Y	N	N	N	6
NUCPROT0446	PA161326		Neurod2		Nucleus	Y	Y	Y	Y	Y	Y	Y	N	N	N	6
NUCPROT0447	PA100237	AAI25522	Akap8		Nucleus	Y	Y	Y	Y	Y	Y	Y	N	N	N	6
NUCPROT0448	PA151061	AAH59237	Ddx21			Y	Y	Y	Y	Y	Y	Y	N	N	N	6
NUCPROT0449	PA71752	BAC05483	Ehmt2		Nucleus; Cytoplasm	Y	Y	Y	Y	Y	Y	Y	N	N	N	6
NUCPROT0450	PA151711	AAH60660	Zfp655		Nucleus	Y	Y	Y	Y	Y	Y	Y	N	N	N	6
NUCPROT0451	PA226983	AAH54743	Xrn2			Y	Y	Y	Y	Y	Y	Y	N	N	N	6
NUCPROT0452	PA111768		Zfp771		Nucleus	Y	Y	Y	Y	Y	Y	Y	N	N	N	6
NUCPROT0453	PA74671	AAH46584	Smad4		Nucleus; Cytoplasm	Y	Y	Y	Y	Y	Y	N	N	N	Y	6
NUCPROT0454	PA134209	AAH06657	Zfp110		Nucleus	Y	Y	Y	Y	Y	Y	Y	N	N	N	6
NUCPROT0455	PA221998	AAH27041	Zfp96		Nucleus	Y	Y	Y	Y	Y	Y	Y	N	N	N	6
NUCPROT0456	PA151752	AAH63060	Tal1		Nucleus; Cytoplasm	Y	Y	Y	Y	Y	Y	Y	N	N	N	6
NUCPROT0457	PA119830		BC003885			Y	Y	Y	Y	Y	Y	Y	N	N	N	6
NUCPROT0458	PA107449	AAH25163	Smarcb1		Nucleus; Cytoplasm	Y	Y	N	Y	N	Y	Y	N	Y	Y	6
NUCPROT0459	PA80544	AAH51673	Pqbp1			Y	Y	Y	Y	Y	Y	Y	N	N	N	6
NUCPROT0460	PA80124	AAH15257	Orc2l		Nucleus; Cytoplasm	Y	Y	Y	Y	Y	Y	Y	N	N	N	6
NUCPROT0461	PA104321		Nol7			Y	Y	Y	Y	Y	Y	Y	N	N	N	6
NUCPROT0462	PA82764	AAH55899	Yy1		Nucleus	Y	Y	Y	Y	Y	Y	Y	N	N	N	6
NUCPROT0463	PA71976	BAA83086	Papolb		Nucleus; Cytoplasm	Y	Y	N	Y	N	Y	N	Y	Y	Y	6
NUCPROT0464	PA73099	AAH21517	Glis2		Nucleus	Y	Y	Y	Y	Y	Y	N	N	N	Y	6
NUCPROT0465	PA78700	AAH54080	Rbm27			Y	Y	Y	Y	Y	Y	Y	N	N	N	6
NUCPROT0466	PA83190	CAA52891	Foxa2		Nucleus	Y	Y	Y	Y	Y	Y	Y	N	N	N	6
NUCPROT0467	PA107176		Snip1		Nucleus	Y	Y	Y	Y	Y	Y	Y	N	N	N	6
NUCPROT0468	PA78284	AAH42206	Mtus1		Nucleus	Y	Y	Y	N	Y	Y	N	N	Y	Y	6
NUCPROT0469	PA72879	AAF73964	Klf13		Nucleus	Y	Y	Y	Y	Y	Y	Y	N	N	N	6
NUCPROT0470	PA1671	AAC05725	Dhx9			Y	Y	Y	Y	Y	Y	Y	N	N	N	6
NUCPROT0471	PA105460	BAC27161	Hdac7a		Cytoplasm; Nucleus	Y	Y	Y	Y	Y	Y	Y	N	N	N	6
NUCPROT0472	PA71795	AAF14546	Hey2		Nucleus	Y	Y	Y	Y	Y	Y	Y	N	N	N	6
NUCPROT0473	PA98841		Utp11l			Y	Y	Y	Y	Y	Y	Y	N	N	N	6
NUCPROT0474	PA226951	BAC32197	Sall3		Nucleus	Y	Y	Y	Y	Y	Y	Y	N	N	N	6
NUCPROT0475	PA84276	AAH19150	Hoxd9		Nucleus	Y	Y	Y	Y	Y	Y	Y	N	N	N	6
NUCPROT0476	PA107389	BAE34126	Zfp335		Nucleus	Y	Y	Y	Y	Y	Y	Y	N	N	N	6
NUCPROT0477	PA82062	AAH21757	Sap30bp		Nucleus; Cytoplasm	Y	Y	Y	Y	Y	Y	Y	N	N	N	6
NUCPROT0478	PA226731	BAE31466	Tor1aip1			Y	Y	Y	Y	Y	Y	Y	N	N	N	6
NUCPROT0479	PA82028	AAH20528	Rbl2			Y	Y	Y	Y	Y	Y	Y	N	N	N	6
NUCPROT0480	PA99007	BAE26278	Nono			Y	Y	Y	Y	Y	Y	Y	N	N	N	6
NUCPROT0481	PA107164	BAC31056	Zfp446		Nucleus	Y	Y	N	Y	Y	Y	Y	N	N	Y	6
NUCPROT0482	PA72656	AAF05622	Nr4a3		Nucleus	Y	Y	Y	Y	Y	Y	N	N	N	Y	6
NUCPROT0483	PA82668	AAH52028	Zfp57		Nucleus; Cytoplasm	Y	Y	Y	Y	Y	Y	Y	N	N	N	6
NUCPROT0484	PA109244	BAE26596	Rsl1d1			Y	Y	Y	Y	Y	Y	Y	N	N	N	6
NUCPROT0485	PA170743	BAC27509	Ddx54		Nucleus	Y	Y	Y	Y	Y	Y	Y	N	N	N	6
NUCPROT0486	PA102457		Rad51ap1		Nucleus	Y	Y	Y	Y	Y	Y	N	N	N	Y	6
NUCPROT0487	PA111869		Aes		Nucleus; Cytoplasm	Y	Y	Y	Y	Y	Y	Y	N	N	N	6
NUCPROT0488	PA168385	AAH94252	Brip1		Nucleus; Cytoplasm	Y	Y	Y	Y	Y	Y	Y	N	N	N	6
NUCPROT0489	PA101631	BAC33598	Sall4		Cytoplasm; Nucleus	Y	Y	Y	Y	Y	Y	Y	N	N	N	6
NUCPROT0490	PA109464	BAE26722	Zfp354c		Nucleus; Cytoplasm	Y	Y	Y	Y	Y	Y	Y	N	N	N	6
NUCPROT0491	PA100529	BAB30600	Taf7l		Nucleus	Y	Y	Y	Y	Y	Y	N	N	N	Y	6
NUCPROT0492	PA98915	AAH54767	Gmcl1		Nucleus; Cytoplasm	Y	Y	Y	Y	Y	Y	Y	N	N	N	6
NUCPROT0493	PA107463	AAH31480	0		Nucleus	Y	Y	Y	Y	Y	Y	Y	N	N	N	6
NUCPROT0494	PA110492	BAC31919	Rfx2		Nucleus	Y	Y	Y	Y	Y	Y	N	N	N	Y	6
NUCPROT0495	PA76403	AAH55451	Dek		Nucleus	Y	Y	Y	Y	Y	Y	Y	N	N	N	6
NUCPROT0496	PA83674	AAD01272	Ranbp9			Y	Y	Y	Y	Y	Y	N	N	Y	N	6
NUCPROT0497	PA177030	AAH18353	Hnrpu			Y	Y	Y	Y	Y	Y	Y	N	N	N	6
NUCPROT0498	PA105402	BAC38557	Ctdspl2			Y	Y	Y	Y	Y	Y	Y	N	N	N	6
NUCPROT0499	PA98409	BAE27345	Nkd2		Nucleus; Cytoplasm	Y	Y	N	Y	Y	Y	Y	N	N	Y	6
NUCPROT0500	PA161332		Nkx2-2		Nucleus	Y	Y	Y	Y	Y	Y	Y	N	N	N	6
NUCPROT0501	PA1478	AAB28651	Crebbp		Nucleus; Cytoplasm	Y	Y	Y	Y	Y	Y	Y	N	N	N	6
NUCPROT0502	PA104594	AAI17920	Gtf3c4		Cytoplasm; Nucleus	Y	Y	Y	Y	N	Y	Y	N	N	Y	6
NUCPROT0503	PA111754	BAE24635	Arid3a		Nucleus; Cytoplasm	Y	Y	Y	Y	Y	Y	Y	N	N	N	6
NUCPROT0504	PA75820	AAP83468	Pou6f1		Nucleus	Y	Y	Y	Y	Y	Y	N	N	N	Y	6
NUCPROT0505	PA221879	AAD48369	Esrrg		Nucleus	Y	Y	Y	Y	Y	Y	N	N	N	Y	6
NUCPROT0506	PA157870	BAE28067	Dnmt3a		Nucleus; Cytoplasm	Y	Y	Y	Y	Y	Y	Y	N	N	N	6
NUCPROT0507	PA99834		Med4		Nucleus; Cytoplasm	Y	Y	Y	Y	N	Y	Y	N	Y	N	6
NUCPROT0508	PA99141	BAC39695	Orc3l		Nucleus	Y	Y	Y	Y	Y	Y	N	N	N	Y	6
NUCPROT0509	PA160994		Og9x		Nucleus	Y	Y	Y	Y	Y	Y	Y	N	N	N	6	No Subcellular Localization data obtained
NUCPROT0510	PA73290	AAL89733	Ahr		Nucleus; Cytoplasm	Y	Y	Y	Y	Y	Y	Y	N	N	N	6
NUCPROT0511	PA109340	BAE21048	Sgk			Y	N	N	Y	Y	N	Y	Y	Y	Y	6
NUCPROT0512	PA80627	AAH50838	Hoxc9		Nucleus	Y	Y	Y	Y	Y	Y	Y	N	N	N	6
NUCPROT0513	PA107528	AAH55741	Lhx2		Nucleus	Y	Y	Y	Y	Y	Y	Y	N	N	N	6
NUCPROT0514	PA83072	AAA39837	Zfp36		Cytoplasm; Nucleus	Y	Y	Y	Y	Y	Y	Y	N	N	N	6
NUCPROT0515	PA151787	AAH63061	Sox3			Y	Y	Y	Y	Y	Y	Y	N	N	N	6
NUCPROT0516	PA83076	AAA37821	Tcf1		Nucleus; Cytoplasm	Y	Y	Y	Y	Y	Y	Y	N	N	N	6
NUCPROT0517	PA13393	AAH16569	2600005C20Rik			Y	Y	Y	Y	Y	Y	Y	N	N	N	6
NUCPROT0518	PA168974	AAI28307	Tcf3		Nucleus	Y	Y	Y	Y	Y	Y	Y	N	N	N	6
NUCPROT0519	PA82551	AAH46795	Thra		Nucleus	Y	Y	Y	Y	Y	Y	Y	N	N	N	6
NUCPROT0520	PA75323	AAL69526	Crkrs			Y	Y	Y	Y	Y	Y	Y	N	N	N	6
NUCPROT0521	PA168675		Hes5		Nucleus	Y	Y	Y	Y	Y	Y	Y	N	N	N	6
NUCPROT0522	PA104169	AAH86767	Zfp623		Nucleus	Y	Y	Y	Y	Y	Y	Y	N	N	N	6
NUCPROT0523	PA167789		Ing4		Nucleus; Cytoplasm	Y	Y	Y	Y	Y	Y	Y	N	N	N	6
NUCPROT0524	PA77463	AAH34742	Pop1			Y	Y	Y	Y	Y	Y	Y	N	N	N	6
NUCPROT0525	PA5217	AAD53049	Jarid1c		Nucleus; Cytoplasm	Y	N	N	Y	Y	Y	N	Y	Y	Y	6
NUCPROT0526	PA110046	BAC36843	Snapc4		Nucleus	Y	Y	N	Y	Y	Y	Y	N	N	Y	6
NUCPROT0527	PA79209	AAH52315	Bcl6		Nucleus	Y	Y	Y	Y	Y	Y	Y	N	N	N	6	No Subcellular Localization data obtained
NUCPROT0528	PA78606	AAA85509	Meis1		Nucleus; Cytoplasm	Y	Y	Y	Y	Y	Y	N	N	N	Y	6
NUCPROT0529	PA101670		Klf17		Nucleus	Y	Y	Y	Y	Y	Y	Y	N	N	N	6
NUCPROT0530	PA12622	AAK60397	Sfpq			Y	Y	Y	Y	Y	Y	Y	N	N	N	6
NUCPROT0531	PA81796	AAL04452	Supt16h			Y	Y	Y	Y	Y	Y	Y	N	N	N	6
NUCPROT0532	PA81533	CAA64357	Tcfap2c		Nucleus	Y	Y	Y	Y	Y	Y	N	N	N	Y	6
NUCPROT0533	PA104563		Heyl		Nucleus	Y	Y	Y	Y	Y	Y	Y	N	N	N	6
NUCPROT0534	PA112546	AAI20910	0		Nucleus	Y	Y	Y	Y	Y	Y	Y	N	N	N	6
NUCPROT0535	PA157697	AAH65067	Foxm1		Nucleus	Y	Y	Y	Y	Y	Y	Y	N	N	N	6
NUCPROT0536	PA73260	AAH57647	Vsx1		Nucleus; Cytoplasm	Y	Y	Y	Y	Y	Y	Y	N	N	N	6
NUCPROT0537	PA104286	BAE27668	Tceb3		Nucleus	Y	Y	Y	Y	Y	Y	Y	N	N	N	6
NUCPROT0538	PA151223	AAH59215	Trerf1		Cytoplasm; Nucleus	Y	Y	Y	Y	Y	Y	N	N	N	Y	6
NUCPROT0539	PA72690	AAG41218	Tsc22d1		Nucleus; Cytoplasm	Y	Y	Y	Y	Y	Y	Y	N	N	N	6
NUCPROT0540	PA104517	BAC26579	Pias2		Nucleus	Y	Y	Y	Y	Y	Y	Y	N	N	N	6
NUCPROT0541	PA226857		Ccnh		Nucleus;	Y	Y	Y	Y	Y	N	N	N	Y	Y	6
NUCPROT0542	PA75601	AAH24881	Zmat2			Y	Y	Y	Y	Y	Y	Y	N	N	N	6
NUCPROT0543	PA106060	AAH58179	Btbd4		Cytoplasm; Nucleus	Y	Y	Y	Y	Y	Y	N	N	N	Y	6
NUCPROT0544	PA75649	AAH05724	Tgif		Nucleus; Cytoplasm	Y	Y	Y	Y	Y	Y	Y	N	N	N	6
NUCPROT0545	PA83119	AAH58401	Rxrg		Nucleus; Cytoplasm	Y	Y	Y	Y	Y	Y	N	N	N	Y	6	No Subcellular Localization data obtained
NUCPROT0546	PA226928	BAE38830	Akap8l		Nucleus	Y	Y	Y	Y	Y	Y	Y	N	N	N	6
NUCPROT0547	PA112114	BAE25227	Zbtb16		Nucleus	Y	Y	N	Y	Y	Y	Y	N	N	Y	6
NUCPROT0548	PA98443		Ing5		Nucleus; Cytoplasm	Y	Y	Y	Y	Y	Y	Y	N	N	N	6
NUCPROT0549	PA104620	BAE32559	Lcorl		Nucleus; Cytoplasm	Y	Y	Y	N	Y	Y	Y	N	N	Y	6
NUCPROT0550	PA75293	AAH54723	Ebna1bp2			Y	Y	Y	Y	Y	Y	Y	N	N	N	6	No Subcellular Localization data obtained
NUCPROT0551	PA83390	AAB57686	Foxb1		Nucleus	Y	Y	Y	Y	Y	Y	N	N	N	Y	6
NUCPROT0552	PA221948	AAH35199	Cbx2		Nucleus	Y	Y	Y	Y	Y	Y	Y	N	N	N	6
NUCPROT0553	PA101131		Rbm34			Y	Y	Y	Y	Y	Y	Y	N	N	N	6
NUCPROT0554	PA222353	AAH63247	Zic1		Nucleus	Y	Y	Y	Y	Y	Y	Y	N	N	N	6
NUCPROT0555	PA3691	CAA58026	Mki67			Y	Y	Y	Y	Y	Y	Y	N	N	N	6
NUCPROT0556	PA111870		En1		Nucleus	Y	Y	Y	Y	Y	Y	Y	N	N	N	6
NUCPROT0557	PA113057	BAE32810	Ahrr		Nucleus	Y	Y	Y	Y	Y	Y	Y	N	N	N	6
NUCPROT0558	PA81818	AAH12870	Arnt		Nucleus	Y	Y	Y	Y	Y	Y	Y	N	N	N	6
NUCPROT0559	PA102267	BAC30091	Tox		Nucleus	Y	Y	Y	Y	Y	Y	Y	N	N	N	6
NUCPROT0560	PA83685	AAD01601	Elf4			Y	Y	Y	Y	Y	Y	N	N	Y	N	6
NUCPROT0561	PA76945	CAA43222	Ubtf		Nucleus	Y	Y	Y	Y	Y	Y	Y	N	N	N	6
NUCPROT0562	PA111164	AAH05645	Etv1		Nucleus	Y	Y	N	Y	Y	Y	Y	N	N	Y	6
NUCPROT0563	PA98227		Yaf2		Nucleus; Cytoplasm	Y	Y	Y	Y	Y	Y	Y	N	N	N	6
NUCPROT0564	PA105197	BAC27563	Tesk2			Y	Y	Y	Y	Y	Y	N	N	N	Y	6
NUCPROT0565	PA226746	BAA25786	Sox13		Nucleus; Cytoplasm	Y	Y	Y	Y	Y	Y	N	N	N	Y	6
NUCPROT0566	PA82601	AAC39943	Alx4		Nucleus	Y	Y	Y	Y	Y	Y	N	N	N	Y	6
NUCPROT0567	PA160491	BAD90160	Ikzf1			Y	Y	Y	Y	Y	Y	Y	N	N	N	6
NUCPROT0568	PA149995	AAH52654	Gfi1b		Nucleus	Y	Y	Y	Y	Y	Y	Y	N	N	N	6
NUCPROT0569	PA1297	AAH11319	Cebpg		Nucleus	Y	Y	Y	Y	Y	Y	Y	N	N	N	6
NUCPROT0570	PA107644	AAH71271	Zfp219		Nucleus	Y	Y	Y	Y	Y	Y	Y	N	N	N	6
NUCPROT0571	PA221992	AAH29750	Irx2		Nucleus	Y	Y	Y	Y	Y	Y	Y	N	N	N	6
NUCPROT0572	PA98173		2600011C06Rik		Nucleus	Y	Y	Y	Y	Y	Y	N	N	Y	N	6
NUCPROT0573	PA72978	AAK16102	Adar			Y	Y	Y	Y	Y	Y	Y	N	N	N	6
NUCPROT0574	PA222303		Zfp524		Nucleus	Y	Y	Y	Y	Y	Y	Y	N	N	N	6
NUCPROT0575	PA98848		5730427N09Rik			Y	Y	Y	Y	Y	Y	Y	N	N	N	6
NUCPROT0576	PA105311	BAC31807	Klf8		Nucleus	Y	Y	Y	Y	Y	Y	Y	N	N	N	6
NUCPROT0577	PA151275	AAH62153	Zfp281		Cytoplasm; Nucleus	Y	Y	Y	Y	Y	Y	Y	N	N	N	6
NUCPROT0578	PA80133	AAH54541	Top2b			Y	Y	Y	Y	Y	Y	Y	N	N	N	6
NUCPROT0579	PA221881	AAD34547	Zfp238		Nucleus; Cytoplasm	Y	Y	Y	Y	Y	Y	Y	N	N	N	6
NUCPROT0580	PA222165	AAH60699	Zfhx1b		Nucleus	Y	Y	Y	Y	Y	Y	Y	N	N	N	6
NUCPROT0581	PA104153	BAB31957	Foxi1		Nucleus	Y	Y	Y	Y	Y	Y	Y	N	N	N	6
NUCPROT0582	PA79563	AAH31472	Ybx1		Nucleus; Cytoplasm	Y	Y	Y	Y	Y	Y	Y	N	N	N	6
NUCPROT0583	PA103626	BAE34089	Foxp3		Nucleus	Y	Y	Y	Y	Y	Y	N	N	N	N	5
NUCPROT0584	PA3497	CAC41280	Zfp369			Y	Y	Y	Y	Y	Y	N	N	N	N	5
NUCPROT0585	PA101500	BAE27551	Clk3		Nucleus	Y	Y	Y	Y	Y	Y	N	N	N	N	5
NUCPROT0586	PA82965	AAA67545	Zfp61		Nucleus; Cytoplasm	Y	Y	Y	Y	Y	N	Y	N	N	N	5	No Subcellular Localization data obtained
NUCPROT0587	PA102907		Snrpa			Y	Y	Y	Y	Y	N	Y	N	N	N	5
NUCPROT0588	PA151626	AAH62150	Parp2			Y	Y	Y	Y	Y	Y	N	N	N	N	5	No Subcellular Localization data obtained
NUCPROT0589	PA177038		Hexim2		Nucleus	Y	Y	Y	Y	Y	Y	N	N	N	N	5
NUCPROT0590	PA80525	AAH19968	Wdr74			Y	Y	N	Y	Y	Y	Y	N	N	N	5
NUCPROT0591	PA72143	AAC26867	Hnrpa2b1			Y	Y	Y	Y	Y	Y	N	N	N	N	5
NUCPROT0592	PA72467	AAF66708	Hmg20b		Nucleus	Y	Y	Y	Y	Y	Y	N	N	N	N	5
NUCPROT0593	PA107075	XP_988070	Zfp694		Nucleus	Y	Y	Y	Y	Y	Y	N	N	N	N	5
NUCPROT0594	PA104120	BAE41672	2610039E05Rik		Nucleus	Y	Y	N	Y	Y	Y	N	N	N	Y	5
NUCPROT0595	PA81693	AAH13274	Stat5a		Nucleus; Cytoplasm	Y	Y	Y	Y	N	N	Y	N	N	Y	5
NUCPROT0596	PA79468	AAP56233	Narg2			Y	Y	Y	Y	Y	Y	N	N	N	N	5
NUCPROT0597	PA81457	AAH52633	Mafg		Nucleus	Y	Y	Y	Y	Y	Y	N	N	N	N	5
NUCPROT0598	PA74786	CAB09797	Sap18			Y	Y	Y	Y	Y	Y	N	N	N	N	5
NUCPROT0599	PA104803	BAC25716	Pml		Nucleus	Y	Y	N	Y	Y	Y	Y	N	N	N	5
NUCPROT0600	PA102762	BAE35723	Unc84a			Y	Y	Y	Y	Y	Y	N	N	N	N	5
NUCPROT0601	PA102367	BAC27155	Mjd		Nucleus; Cytoplasm	Y	Y	N	Y	Y	Y	Y	N	N	N	5
NUCPROT0602	PA151121	AAH61030	Hmgb4		Nucleus	Y	Y	Y	Y	Y	Y	N	N	N	N	5
NUCPROT0603	PA160497		Six1		Nucleus	Y	Y	N	Y	Y	Y	Y	N	N	N	5
NUCPROT0604	PA227179		Terf2			Y	Y	Y	Y	Y	Y	N	N	N	N	5
NUCPROT0605	PA111343		Crx			Y	Y	Y	Y	Y	Y	N	N	N	N	5
NUCPROT0606	PA82677	AAH52165	Zfp105		Nucleus	Y	Y	Y	Y	Y	N	Y	N	N	N	5
NUCPROT0607	PA160262		Cbx1			Y	Y	Y	Y	Y	Y	N	N	N	N	5
NUCPROT0608	PA21295	AAM28679	Hoxc12		Nucleus	Y	Y	Y	Y	Y	Y	N	N	N	N	5
NUCPROT0609	PA222357	BAC31937	Zbtb38		Cytoplasm; Nucleus	Y	Y	Y	Y	Y	N	Y	N	N	N	5
NUCPROT0610	PA104648	BAE22107	Gmeb1			Y	Y	N	Y	Y	Y	Y	N	N	N	5
NUCPROT0611	PA113053	BAE40754	Zfp7		Nucleus	Y	Y	Y	Y	Y	N	Y	N	N	N	5
NUCPROT0612	PA108276	BAC30254	Zfp418		Nucleus	Y	Y	Y	Y	Y	N	Y	N	N	N	5	No Subcellular Localization data obtained
NUCPROT0613	PA82607	AAH55866	Pabpn1			Y	Y	Y	Y	Y	Y	N	N	N	N	5	No Subcellular Localization data obtained
NUCPROT0614	PA161328		Hoxb4		Nucleus	Y	Y	N	Y	Y	Y	Y	N	N	N	5
NUCPROT0615	PA118993		Hes3		Nucleus; Cytoplasm	Y	Y	N	Y	Y	Y	Y	N	N	N	5
NUCPROT0616	PA82020	AAH29632	Phf13		Nucleus; Cytoplasm	Y	Y	Y	Y	Y	Y	N	N	N	N	5
NUCPROT0617	PA77921	AAH05515	Hkr3		Cytoplasm; Nucleus	Y	Y	Y	Y	Y	N	Y	N	N	N	5
NUCPROT0618	PA134172		Cbfb		Nucleus; Cytoplasm	Y	Y	Y	Y	Y	Y	N	N	N	N	5
NUCPROT0619	PA108000	BAE25656	Zfp574		Nucleus	Y	Y	Y	Y	Y	N	Y	N	N	N	5	No Subcellular Localization data obtained
NUCPROT0620	PA73236	AAM33072	Glcci1		Nucleus; Cytoplasm	Y	Y	Y	Y	Y	Y	N	N	N	N	5
NUCPROT0621	PA105586	AAI19331	1700058C01Rik		Nucleus	Y	Y	N	Y	Y	Y	Y	N	N	N	5
NUCPROT0622	PA101887		5830416A07Rik		Nucleus	Y	Y	Y	Y	Y	Y	N	N	N	N	5
NUCPROT0623	PA73041	AAK01150	Tcfcp2l1		Nucleus; Cytoplasm	Y	Y	Y	Y	N	Y	N	N	N	Y	5
NUCPROT0624	PA227067	BAE43262	Mll5		Nucleus	Y	Y	Y	Y	Y	Y	N	N	N	N	5
NUCPROT0625	PA176852	AAI07402	0		Nucleus	Y	Y	Y	N	Y	Y	Y	N	N	N	5
NUCPROT0626	PA75149	AAH21375	2410017P07Rik		Nucleus	Y	Y	Y	Y	Y	Y	N	N	N	N	5	No Subcellular Localization data obtained
NUCPROT0627	PA82735	AAB38687	Mnt		Cytoplasm; Nucleus	Y	Y	N	Y	Y	Y	Y	N	N	N	5
NUCPROT0628	PA81131	AAH53742	Hcfc1			Y	Y	Y	Y	Y	Y	N	N	N	N	5
NUCPROT0629	PA168607	AAH46296	Cdc25a			Y	Y	Y	N	Y	Y	Y	N	N	N	5
NUCPROT0630	PA111135	AAH48858	Mybbp1a		Nucleus; Cytoplasm	Y	Y	N	Y	Y	Y	Y	N	N	N	5
NUCPROT0631	PA101022	BAC38921	Suv39h2			Y	Y	Y	Y	Y	Y	N	N	N	N	5
NUCPROT0632	PA168074		Taf13		Nucleus; Cytoplasm	Y	Y	Y	Y	N	Y	Y	N	N	N	5
NUCPROT0633	PA108656	BAE33511	Mkl1			Y	Y	Y	Y	Y	Y	N	N	N	N	5
NUCPROT0634	PA113579		Hoxd12		Nucleus	Y	Y	Y	Y	Y	Y	N	N	N	N	5
NUCPROT0635	PA83384	AAB96884	Ldb2		Nucleus	Y	Y	N	Y	Y	Y	N	N	N	Y	5
NUCPROT0636	PA8934	AAH16102	Polr3d		Nucleus; Cytoplasm	Y	Y	N	Y	Y	Y	Y	N	N	N	5
NUCPROT0637	PA111610	AAR27237	Rtel1			Y	Y	Y	Y	Y	Y	N	N	N	N	5
NUCPROT0638	PA112171		Rhox2		Nucleus; Cytoplasm	Y	Y	Y	Y	Y	Y	N	N	N	N	5	No Subcellular Localization data obtained
NUCPROT0639	PA85683	AAH04707	Cbx5			Y	Y	Y	Y	Y	Y	N	N	N	N	5
NUCPROT0640	PA222261	AAH94590	Zfp11		Nucleus	Y	Y	Y	Y	Y	Y	N	N	N	N	5
NUCPROT0641	PA76447	AAH58368	Zcrb1			Y	Y	Y	Y	Y	Y	N	N	N	N	5
NUCPROT0642	PA119332	AAH94586	0		Nucleus	Y	Y	Y	Y	Y	N	Y	N	N	N	5
NUCPROT0643	PA74884	AAH37711	Htatsf1		Nucleus; Cytoplasm	Y	Y	Y	Y	Y	Y	N	N	N	N	5
NUCPROT0644	PA73234	AAH56922	Srebf1		Cytoplasm	Y	Y	N	Y	Y	Y	Y	N	N	N	5
NUCPROT0645	PA226850	AAH06921	Id2			Y	Y	Y	Y	Y	Y	N	N	N	N	5	No Subcellular Localization data obtained
NUCPROT0646	PA161110		Ewsr1			Y	Y	N	Y	Y	Y	Y	N	N	N	5
NUCPROT0647	PA110186		4921510H08Rik		Nucleus	Y	Y	N	Y	Y	Y	Y	N	N	N	5
NUCPROT0648	PA112597	AAH65123	Baz1a			Y	Y	Y	Y	Y	Y	N	N	N	N	5
NUCPROT0649	PA222363	AAH23860	Suv39h1		Nucleus	Y	Y	Y	Y	Y	Y	N	N	N	N	5
NUCPROT0650	PA108557	BAC26195	Ncaph			Y	Y	Y	Y	Y	Y	N	N	N	N	5	No Subcellular Localization data obtained
NUCPROT0651	PA111348		0		Nucleus	Y	Y	Y	Y	Y	N	Y	N	N	N	5
NUCPROT0652	PA82968	AAA40151	Clk1			Y	Y	Y	Y	Y	Y	N	N	N	N	5
NUCPROT0653	PA1028	AAC52323	Brca1			Y	Y	Y	Y	Y	Y	N	N	N	N	5
NUCPROT0654	PA71986	AAF06838	C2ta		Cytoplasm; Nucleus	Y	Y	N	Y	N	Y	Y	N	N	Y	5
NUCPROT0655	PA2746	CAA72404	Hoxa3		Nucleus; Cytoplasm	Y	Y	N	Y	Y	Y	Y	N	N	N	5
NUCPROT0656	PA170758		Zranb2		Nucleus	Y	Y	Y	Y	Y	Y	N	N	N	N	5
NUCPROT0657	PA76169	AAH38051	Hnrpr			Y	Y	Y	Y	Y	N	Y	N	N	N	5
NUCPROT0658	PA104577	BAA06628	Ptpn14			Y	Y	Y	N	Y	Y	Y	N	N	N	5
NUCPROT0659	PA72264	AAH27526	Mlf1			Y	Y	Y	Y	Y	Y	N	N	N	N	5
NUCPROT0660	PA83179	AAA20492	Usf2			Y	Y	Y	Y	Y	Y	N	N	N	N	5
NUCPROT0661	PA78976	AAO84917	L3mbtl2		Cytoplasm; Nucleus	Y	Y	Y	Y	Y	Y	N	N	N	N	5	No Subcellular Localization data obtained
NUCPROT0662	PA161283	BAE40341	Tcerg1			Y	Y	N	Y	Y	Y	Y	N	N	N	5
NUCPROT0663	PA176881		6720460F02Rik		Nucleus	Y	Y	Y	Y	Y	Y	N	N	N	N	5
NUCPROT0664	PA4771	AAB25784	Rarb		Nucleus	Y	Y	N	Y	Y	N	Y	N	N	Y	5
NUCPROT0665	PA112062		2310008H04Rik		Nucleus	Y	Y	Y	Y	Y	Y	N	N	N	N	5
NUCPROT0666	PA98683	BAB27943	Nfkbie		Nucleus; Cytoplasm	Y	Y	Y	Y	N	Y	N	N	Y	N	5	No Subcellular Localization data obtained
NUCPROT0667	PA107346	AAF99340	Cyln2		Cytoplasm; Nucleus	Y	Y	N	N	Y	Y	N	N	Y	Y	5
NUCPROT0668	PA222306	BAC32067	6430548M08Rik		Nucleus	Y	Y	Y	N	Y	Y	N	N	N	Y	5
NUCPROT0669	PA79569	AAB42012	Anxa11		Nucleus; Cytoplasm	Y	Y	Y	Y	N	Y	Y	N	N	N	5
NUCPROT0670	PA76874	AAH54732	Zbtb9		Nucleus; Cytoplasm	Y	Y	Y	Y	Y	Y	N	N	N	N	5
NUCPROT0671	PA151199	AAH60613	Usp19			Y	Y	N	Y	Y	Y	N	N	N	Y	5
NUCPROT0672	PA105746	AAI20902	Nfatc3			Y	Y	Y	Y	Y	Y	N	N	N	N	5
NUCPROT0673	PA40545	AAH27042	0			Y	Y	Y	Y	Y	Y	N	N	N	N	5
NUCPROT0674	PA72079	AAC08527	Sp1			Y	Y	Y	Y	Y	Y	N	N	N	N	5
NUCPROT0675	PA75994	AAH55824	Cdca4		Cytoplasm; Nucleus	Y	Y	N	Y	Y	Y	Y	N	N	N	5
NUCPROT0676	PA105791	AAI19622	Utp18			Y	Y	Y	Y	Y	Y	N	N	N	N	5
NUCPROT0677	PA176945		Rg9mtd2		Nucleus	Y	Y	Y	Y	Y	Y	N	N	N	N	5
NUCPROT0678	PA106347	AAH62132	9830169C18Rik		Nucleus	Y	Y	Y	N	Y	Y	N	N	N	Y	5
NUCPROT0679	PA72203	AAD08676	Baz1b			Y	Y	Y	Y	Y	Y	N	N	N	N	5
NUCPROT0680	PA72111	AAF74515	Dnmt3b			Y	Y	Y	Y	Y	Y	N	N	N	N	5
NUCPROT0681	PA71442	BAA24954	Dapk3			Y	Y	Y	Y	N	Y	Y	N	N	N	5
NUCPROT0682	PA112327	AAH03267	BC003267		Nucleus	Y	Y	Y	Y	Y	N	Y	N	N	N	5
NUCPROT0683	PA101190	BAB29564	4921504I05Rik		Nucleus	Y	Y	Y	Y	Y	Y	N	N	N	N	5	No Subcellular Localization data obtained
NUCPROT0684	PA105053	BAC28578	Hif1a			Y	Y	Y	Y	Y	Y	N	N	N	N	5
NUCPROT0685	PA113158		Crtc3		Nucleus; Cytoplasm	Y	Y	Y	Y	Y	Y	N	N	N	N	5
NUCPROT0686	PA80501	BAA97983	Wwc2		Nucleus	Y	Y	Y	N	Y	Y	N	N	N	Y	5
NUCPROT0687	PA79056	CAA64543	Gli3			Y	Y	Y	Y	Y	Y	N	N	N	N	5
NUCPROT0688	PA85963	AAH57947	A830058L05Rik		Nucleus	Y	Y	Y	Y	Y	N	Y	N	N	N	5
NUCPROT0689	PA84511	CAA74670	Klf12		Nucleus	Y	Y	Y	Y	Y	Y	N	N	N	N	5
NUCPROT0690	PA108707	AAH70424	Zbtb7c		Nucleus	Y	Y	Y	Y	Y	N	Y	N	N	N	5
NUCPROT0691	PA83734	AAC27793	Lmx1b		Nucleus; Cytoplasm	Y	Y	Y	Y	Y	Y	N	N	N	N	5
NUCPROT0692	PA108785		Bxdc5			Y	Y	Y	Y	Y	Y	N	N	N	N	5
NUCPROT0693	PA100094		Rbm13		Nucleus	Y	Y	Y	Y	Y	Y	N	N	N	N	5
NUCPROT0694	PA102268		1700012H05Rik		Nucleus; Cytoplasm	Y	Y	N	Y	Y	Y	Y	N	N	N	5
NUCPROT0695	PA111785		Zfp41		Nucleus	Y	Y	N	Y	Y	Y	Y	N	N	N	5
NUCPROT0696	PA108676		Ercc6			Y	Y	Y	Y	Y	Y	N	N	N	N	5
NUCPROT0697	PA120368	BAE22282	Utp14a			Y	Y	Y	Y	Y	N	Y	N	N	N	5
NUCPROT0698	PA84466	AAB47247	Npas1		Nucleus; Cytoplasm	Y	Y	N	Y	Y	Y	Y	N	N	N	5
NUCPROT0699	PA102768	BAE33913	Add2		Nucleus	Y	Y	Y	N	Y	Y	N	N	N	Y	5
NUCPROT0700	PA226865	AAH55310	Zfp748		Nucleus	Y	Y	N	Y	Y	N	N	N	Y	Y	5	No Subcellular Localization data obtained
NUCPROT0701	PA102971	BAC40133	Myb			Y	Y	Y	Y	Y	Y	N	N	N	N	5
NUCPROT0702	PA157688	AAH65113	Cutl2			Y	Y	Y	Y	Y	Y	N	N	N	N	5	No Subcellular Localization data obtained
NUCPROT0703	PA104941	BAB24554	Lyar			Y	Y	Y	Y	Y	N	Y	N	N	N	5
NUCPROT0704	PA76518	AAH49087	Zfp248		Nucleus	Y	Y	Y	Y	Y	N	Y	N	N	N	5
NUCPROT0705	PA222194		Rsrc1		Nucleus	Y	Y	Y	N	Y	Y	Y	N	N	N	5
NUCPROT0706	PA109921		Isg20l2			Y	Y	Y	Y	Y	Y	N	N	N	N	5
NUCPROT0707	PA105194		Cdkn1b			Y	Y	Y	Y	Y	Y	N	N	N	N	5
NUCPROT0708	PA133848	BAE22923	A230042K10Rik		Nucleus	Y	Y	N	Y	Y	N	N	N	Y	Y	5
NUCPROT0709	PA71996	AAH51633	Phf2		Nucleus; Cytoplasm	Y	Y	Y	Y	Y	Y	N	N	N	N	5
NUCPROT0710	PA111360		Zfp385		Nucleus	Y	Y	Y	Y	Y	N	Y	N	N	N	5
NUCPROT0711	PA84301	AAH28939	Pms1		Nucleus	Y	Y	Y	Y	Y	Y	N	N	N	N	5
NUCPROT0712	PA99503		1700034J05Rik		Nucleus	Y	Y	Y	N	Y	Y	N	N	N	Y	5
NUCPROT0713	PA110771	BAE27653	Nek2			Y	Y	Y	Y	Y	Y	N	N	N	N	5
NUCPROT0714	PA74031	AAH37637	Polr3e		Cytoplasm; Nucleus	Y	N	Y	Y	Y	Y	Y	N	N	N	5
NUCPROT0715	PA80562	AAF26745	Aatf		Nucleus; Cytoplasm	Y	Y	N	Y	Y	Y	Y	N	N	N	5
NUCPROT0716	PA5920	AAH15289	Vasp		Nucleus	Y	Y	Y	N	Y	Y	N	N	N	Y	5
NUCPROT0717	PA100479		Twistnb			Y	Y	Y	Y	Y	Y	N	N	N	N	5
NUCPROT0718	PA115453	BAC26554	4930433I11Rik		Nucleus	Y	Y	Y	N	Y	Y	Y	N	N	N	5
NUCPROT0719	PA110789	AAL16069	Sh2b1		Nucleus	Y	Y	Y	N	Y	Y	N	N	N	Y	5
NUCPROT0720	PA73696	CAC10357	Barx1		Nucleus	Y	Y	Y	Y	Y	Y	N	N	N	N	5
NUCPROT0721	PA98520	AAH13486	Klf15		Nucleus	Y	Y	Y	Y	Y	N	Y	N	N	N	5
NUCPROT0722	PA110746	BAE40404	Brd2			Y	Y	Y	Y	Y	Y	N	N	N	N	5
NUCPROT0723	PA83869	AAN63612	Zfp628			Y	Y	Y	Y	Y	Y	N	N	N	N	5
NUCPROT0724	PA80149	AAK74068	Osr2		Nucleus	Y	N	Y	Y	Y	Y	N	N	Y	N	5
NUCPROT0725	PA110751	BAE33103	Mapk7			Y	Y	Y	N	Y	Y	Y	N	N	N	5
NUCPROT0726	PA110584		Isx		Nucleus; Cytoplasm	Y	Y	Y	Y	Y	Y	N	N	N	N	5
NUCPROT0727	PA106808	AAI20899	Eya4		Nucleus; Cytoplasm	Y	Y	Y	Y	Y	Y	N	N	N	N	5
NUCPROT0728	PA71873	AAC42040	Spnb2			Y	Y	Y	N	Y	N	N	N	Y	Y	5
NUCPROT0729	PA72559	AAF63682	Bcl11a			Y	Y	Y	Y	Y	Y	N	N	N	N	5
NUCPROT0730	PA177146		8030462N17Rik		Nucleus	Y	Y	Y	Y	Y	Y	N	N	N	N	5
NUCPROT0731	PA33608	AAH14703	Rnu3ip2			Y	Y	Y	Y	Y	Y	N	N	N	N	5
NUCPROT0732	PA101366		Pcna			Y	Y	Y	Y	Y	Y	N	N	N	N	5	No Subcellular Localization data obtained
NUCPROT0733	PA107782	BAE31010	Suv420h1			Y	Y	Y	Y	Y	Y	N	N	N	N	5	No Subcellular Localization data obtained
NUCPROT0734	PA105607		Wtap		Nucleus	Y	Y	Y	Y	Y	Y	N	N	N	N	5
NUCPROT0735	PA78078	AAH54521	Stk4			Y	Y	Y	N	Y	Y	Y	N	N	N	5
NUCPROT0736	PA73333	AAL30825	Ski			Y	Y	Y	Y	Y	Y	N	N	N	N	5
NUCPROT0737	PA78180	AAH14739	Ik		Nucleus	Y	Y	Y	Y	Y	Y	N	N	N	N	5
NUCPROT0738	PA83647	BAC19831	Npas4			Y	Y	N	Y	Y	Y	N	N	Y	N	5
NUCPROT0739	PA72243	AAD17798	Ccnt1			Y	Y	Y	Y	Y	Y	N	N	N	N	5
NUCPROT0740	PA74913	AAH51966	Ppm1d			Y	Y	Y	N	Y	Y	Y	N	N	N	5
NUCPROT0741	PA71846	AAH57116	Smarca3			Y	Y	N	Y	Y	Y	Y	N	N	N	5
NUCPROT0742	PA113110	BAE33125	Zfp628			Y	Y	Y	Y	Y	Y	N	N	N	N	5
NUCPROT0743	PA82530	AAC53144	Smn1			Y	Y	Y	Y	Y	Y	N	N	N	N	5
NUCPROT0744	PA76885	AAH38481	Bcl7a		Nucleus	Y	Y	Y	Y	Y	Y	N	N	N	N	5
NUCPROT0745	PA82824	AAA91202	Sim2			Y	Y	Y	Y	Y	Y	N	N	N	N	5
NUCPROT0746	PA168566		Eaf1		Nucleus	Y	Y	N	Y	Y	Y	Y	N	N	N	5
NUCPROT0747	PA104339	BAE32574	Ddx55			Y	Y	Y	Y	Y	Y	N	N	N	N	5
NUCPROT0748	PA113200	ABG77269	Rorb		Nucleus; Cytoplasm	Y	Y	Y	Y	Y	N	N	N	N	Y	5
NUCPROT0749	PA104381	BAC27574	6330416L07Rik		Nucleus	Y	Y	Y	Y	Y	N	Y	N	N	N	5
NUCPROT0750	PA105070		Mxd1		Nucleus	Y	Y	Y	Y	N	Y	Y	N	N	N	5
NUCPROT0751	PA81694	AAH09004	Ppm1g			Y	Y	Y	Y	N	Y	Y	N	N	N	5
NUCPROT0752	PA83138	AAH34857	Snai1			Y	Y	Y	Y	Y	Y	N	N	N	N	5
NUCPROT0753	PA105088	BAC29735	Phf21a		Cytoplasm; Nucleus	Y	Y	Y	Y	Y	N	Y	N	N	N	5
NUCPROT0754	PA109619	BAC36871	5730455O13Rik		Nucleus	Y	Y	Y	Y	Y	Y	N	N	N	N	5
NUCPROT0755	PA222305	AAH32875	Pbx4		Nucleus; Cytoplasm	Y	Y	Y	Y	Y	Y	N	N	N	N	5
NUCPROT0756	PA99220	BAB23575	1200016B10Rik		Nucleus	Y	Y	Y	Y	Y	N	N	N	N	Y	5
NUCPROT0757	PA83350	AAD00238	Emd		Endoplasmic Reticulum; Reticular; Membrane Associated; Nuclear Envelope; Nucleus	Y	Y	Y	Y	Y	Y	N	N	N	N	5
NUCPROT0758	PA81883	AAB87508	Clk2			Y	Y	Y	Y	Y	Y	N	N	N	N	5
NUCPROT0759	PA105018	AAH04844	Pes1			Y	Y	Y	Y	Y	Y	N	N	N	N	5
NUCPROT0760	PA98895		Ccdc59			Y	Y	Y	Y	Y	Y	N	N	N	N	5
NUCPROT0761	PA112005	BAE24717	Zfp92		Nucleus	Y	Y	Y	Y	Y	N	Y	N	N	N	5
NUCPROT0762	PA107673	AAH10720	Bhlhb2		Nucleus; Cytoplasm	Y	Y	N	Y	Y	Y	Y	N	N	N	5	No Subcellular Localization data obtained
NUCPROT0763	PA78813	AAH53740	Chaf1a			Y	Y	Y	Y	Y	Y	N	N	N	N	5
NUCPROT0764	PA113184		Zfp637		Nucleus	Y	Y	Y	Y	Y	N	N	N	N	Y	5
NUCPROT0765	PA76632	AAH50185	Ankrd12		Nucleus	Y	Y	Y	Y	Y	Y	N	N	N	N	5
NUCPROT0766	PA81860	AAH14295	Mafk		Nucleus	Y	Y	Y	Y	Y	Y	N	N	N	N	5
NUCPROT0767	PA112653	AAH78444	E130309B19Rik		Nucleus	Y	Y	Y	Y	Y	N	Y	N	N	N	5
NUCPROT0768	PA100586	BAE24571	Gzf1		Cytoplasm; Nucleus	Y	Y	Y	Y	Y	N	Y	N	N	N	5
NUCPROT0769	PA8046	BAB18579	Zic5			Y	Y	Y	Y	Y	Y	N	N	N	N	5
NUCPROT0770	PA72754	AAF76301	Ddx20		Nucleus; Cytoplasm	Y	Y	N	Y	Y	Y	Y	N	N	N	5
NUCPROT0771	PA110924	BAE24081	Casc3			Y	Y	Y	Y	Y	Y	N	N	N	N	5
NUCPROT0772	PA227218		Rbm3			Y	Y	Y	Y	Y	Y	N	N	N	N	5
NUCPROT0773	PA149997	AAH46961	Zscan2		Nucleus; Cytoplasm	Y	Y	Y	Y	Y	Y	N	N	N	N	5
NUCPROT0774	PA107653	BAE28102	Zfp27		Nucleus	Y	Y	Y	Y	Y	N	Y	N	N	N	5
NUCPROT0775	PA82147	AAH24521	Batf2		Nucleus; Cytoplasm	Y	Y	N	Y	Y	Y	Y	N	N	N	5
NUCPROT0776	PA106526	BAE28607	Terf2ip		Nucleus	Y	Y	Y	Y	Y	Y	N	N	N	N	5
NUCPROT0777	PA83502	AAH29241	Xpa			Y	Y	Y	Y	Y	Y	N	N	N	N	5
NUCPROT0778	PA72923	AAH22167	Uhrf1		Nucleus	Y	Y	Y	Y	Y	N	Y	N	N	N	5
NUCPROT0779	PA83453	CAA41945	Msx2		Nucleus	Y	Y	N	Y	Y	Y	Y	N	N	N	5
NUCPROT0780	PA73542	CAA08752	Cdc6			Y	Y	Y	Y	Y	Y	N	N	N	N	5
NUCPROT0781	PA82693	AAH52460	Atf7ip		Cytoplasm	Y	Y	Y	N	Y	Y	Y	N	N	N	5
NUCPROT0782	PA110846	BAE33631	Irf5		Nucleus; Cytoplasm	Y	Y	Y	Y	N	Y	Y	N	N	N	5
NUCPROT0783	PA109310	AAH31431	F730014I05Rik		Nucleus	Y	Y	N	Y	Y	Y	Y	N	N	N	5
NUCPROT0784	PA101669	BAE42197	Ipo4		Nucleus	Y	N	N	Y	Y	N	N	Y	Y	Y	5
NUCPROT0785	PA80887	AAH34783	Polr1e			Y	Y	Y	Y	Y	Y	N	N	N	N	5
NUCPROT0786	PA78479	AAC52833	Shox2		Nucleus	Y	Y	Y	Y	Y	Y	N	N	N	N	5
NUCPROT0787	PA222318	AAP33073	Zfp423		Nucleus; Cytoplasm	Y	Y	Y	Y	Y	Y	N	N	N	N	5
NUCPROT0788	PA111872	BAE24495	Foxj1			Y	Y	Y	Y	Y	Y	N	N	N	N	5
NUCPROT0789	PA111266		Gps2		Nucleus	Y	Y	Y	Y	Y	N	N	N	N	Y	5	No Subcellular Localization data obtained
NUCPROT0790	PA71913	AAC15674	Nkx2-6		Nucleus	Y	Y	Y	Y	Y	Y	N	N	N	N	5
NUCPROT0791	PA222017	AAH52790	Ngdn			Y	Y	Y	Y	Y	N	Y	N	N	N	5
NUCPROT0792	PA172458		Imp4			Y	Y	Y	Y	Y	Y	N	N	N	N	5
NUCPROT0793	PA102700	BAE26017	Ppp1r12c		Nucleus;	Y	Y	Y	N	Y	Y	N	N	Y	N	5
NUCPROT0794	PA73919	AAH14808	Dazap2		Nucleus; Cytoplasm	Y	Y	Y	Y	Y	Y	N	N	N	N	5
NUCPROT0795	PA74378	CAC39250	Smc6			Y	Y	Y	Y	Y	Y	N	N	N	N	5
NUCPROT0796	PA84424	AAB34947	Gsh2		Nucleus	Y	Y	Y	Y	Y	Y	N	N	N	N	5
NUCPROT0797	PA81505	AAH26943	Nfe2l2			Y	Y	Y	Y	Y	Y	N	N	N	N	5
NUCPROT0798	PA222134	AAH43086	Trp53inp2		Nucleus; Cytoplasmic_Puncta; Cytoplasm	Y	Y	N	Y	Y	Y	Y	N	N	N	5
NUCPROT0799	PA177308	BAE40953	Dhx15			Y	Y	Y	Y	Y	Y	N	N	N	N	5
NUCPROT0800	PA226748	AAC53151	Ncoa2			Y	Y	Y	Y	Y	Y	N	N	N	N	5
NUCPROT0801	PA109506	AAH37996	Gnl3			Y	Y	Y	Y	Y	Y	N	N	N	N	5
NUCPROT0802	PA76107	AAC04314	Cenpc1		Nucleus	Y	Y	Y	Y	Y	Y	N	N	N	N	5
NUCPROT0803	PA84476	AAC15094	Alx3		Nucleus	Y	Y	Y	Y	Y	Y	N	N	N	N	5
NUCPROT0804	PA74615	AAC68869	Mbd1			Y	Y	Y	Y	Y	Y	N	N	N	N	5
NUCPROT0805	PA71794	AAO67362	Nanog			Y	Y	Y	Y	Y	Y	N	N	N	N	5
NUCPROT0806	PA151624	AAH62937	Sall1			Y	Y	Y	Y	Y	Y	N	N	N	N	5
NUCPROT0807	PA73337	AAL31640	Dmap1		Nucleus	Y	Y	Y	Y	Y	Y	N	N	N	N	5
NUCPROT0808	PA31293	AAH17152	Ncoa5		Nucleus	Y	Y	N	Y	Y	Y	Y	N	N	N	5
NUCPROT0809	PA112193		1700019E19Rik		Nucleus; Cytoplasm	Y	Y	Y	N	Y	Y	Y	N	N	N	5
NUCPROT0810	PA107042	AAH56617	Chek2			Y	Y	Y	Y	Y	Y	N	N	N	N	5
NUCPROT0811	PA81199	AAA75309	Irf4		Nucleus; Cytoplasm	Y	Y	N	Y	N	Y	Y	N	N	Y	5
NUCPROT0812	PA106044	BAC28956	Irx6		Nucleus	Y	Y	N	Y	Y	Y	N	N	N	Y	5
NUCPROT0813	PA71521	BAB18302	Nfkbiz			Y	Y	Y	Y	Y	Y	N	N	N	N	5
NUCPROT0814	PA99077		Ccdc94		Nucleus	Y	Y	Y	Y	Y	Y	N	N	N	N	5
NUCPROT0815	PA112024	BAE26004	Rxra		Nucleus	Y	Y	N	Y	Y	Y	Y	N	N	N	5
NUCPROT0816	PA105515	BAC26603	Zbtb1		Nucleus	Y	Y	Y	Y	Y	Y	N	N	N	N	5
NUCPROT0817	PA227197	BAA11240	Zic4			Y	Y	Y	Y	Y	Y	N	N	N	N	5
NUCPROT0818	PA170759	AAH49772	Zfp202		Nucleus; Cytoplasm	Y	Y	N	Y	Y	Y	Y	N	N	N	5
NUCPROT0819	PA72257	AAC71052	Ilf3		Nucleus	Y	Y	Y	Y	Y	Y	N	N	N	N	5
NUCPROT0820	PA167804		Hmgn3		Nucleus	Y	Y	N	Y	Y	Y	Y	N	N	N	5
NUCPROT0821	PA101677	AAI20797	Nr1i2		Nucleus	Y	Y	Y	Y	Y	N	Y	N	N	N	5
NUCPROT0822	PA111586		Slbp		Nucleus	Y	Y	Y	Y	Y	Y	N	N	N	N	5
NUCPROT0823	PA78841	AAH52172	Dhx33			Y	Y	Y	Y	Y	Y	N	N	N	N	5
NUCPROT0824	PA81041	AAC04786	Tnk2			Y	Y	Y	N	Y	Y	Y	N	N	N	5
NUCPROT0825	PA176919		Zcchc17		Nucleus	Y	Y	Y	Y	Y	Y	N	N	N	N	5
NUCPROT0826	PA71755	BAB83764	0		Nucleus	Y	Y	Y	Y	Y	Y	N	N	N	N	5
NUCPROT0827	PA80852	AAH46484	Zfp459		Nucleus	Y	Y	Y	Y	Y	N	Y	N	N	N	5
NUCPROT0828	PA104840	BAC26547	Rnf38		Nucleus	Y	Y	N	Y	Y	Y	N	N	N	Y	5	No Subcellular Localization data obtained
NUCPROT0829	PA222277	CAA64215	Tead4		Nucleus	Y	Y	Y	Y	Y	Y	N	N	N	N	5
NUCPROT0830	PA116108		Hes2		Cytoplasm; Nucleus	Y	Y	N	Y	Y	Y	Y	N	N	N	5
NUCPROT0831	PA98618		0		Nucleus	Y	Y	Y	N	Y	Y	Y	N	N	N	5
NUCPROT0832	PA111791	BAE26486	Bard1		Nucleus; Cytoplasm	Y	Y	Y	Y	Y	Y	N	N	N	N	5	No Subcellular Localization data obtained
NUCPROT0833	PA10736	AAH27683	Zfp688		Nucleus	Y	Y	Y	Y	Y	Y	N	N	N	N	5
NUCPROT0834	PA104537	BAC26660	Sipa1l1		Nucleus	Y	Y	Y	N	Y	Y	N	N	N	Y	5
NUCPROT0835	PA111918		Rhox5		Nucleus	Y	Y	Y	Y	N	Y	Y	N	N	N	5	No Subcellular Localization data obtained
NUCPROT0836	PA81958	AAH18246	Tlx1		Nucleus	Y	Y	Y	Y	Y	Y	N	N	N	N	5
NUCPROT0837	PA151829	AAH63748	Arl6ip4			Y	Y	N	Y	Y	Y	Y	N	N	N	5
NUCPROT0838	PA102021	BAE40893	Gpatc4		Nucleus	Y	Y	Y	Y	Y	Y	N	N	N	N	5
NUCPROT0839	PA71892	AAF86636	Dlx5		Nucleus	Y	Y	Y	Y	Y	Y	N	N	N	N	5
NUCPROT0840	PA222083		Zfp36l2			Y	Y	Y	Y	Y	Y	N	N	N	N	5
NUCPROT0841	PA160410	AAI13193	A930001N09Rik		Nucleus	Y	Y	Y	Y	Y	Y	N	N	N	N	5
NUCPROT0842	PA3395	AAL29683	Nobox		Nucleus	Y	Y	Y	Y	Y	Y	N	N	N	N	5
NUCPROT0843	PA106821	AAH60232	Nrip1		Nucleus	Y	Y	Y	Y	Y	N	Y	N	N	N	5
NUCPROT0844	PA156836		Obox1		Nucleus	Y	Y	Y	Y	Y	Y	N	N	N	N	5
NUCPROT0845	PA133566	BAC98013	Smg6			Y	Y	Y	Y	Y	Y	N	N	N	N	5
NUCPROT0846	PA71158	AAH21438	BC021438			Y	Y	Y	Y	Y	N	Y	N	N	N	5
NUCPROT0847	PA72039	AAD22580	Mapk8ip1		Nucleus; Cytoplasm	Y	Y	Y	N	Y	Y	N	N	N	Y	5
NUCPROT0848	PA77589	AAH31988	Zfp87		Nucleus	Y	Y	Y	Y	Y	N	Y	N	N	N	5	No Subcellular Localization data obtained
NUCPROT0849	PA107657	AAH30314	Zfp668		Nucleus	Y	Y	N	Y	Y	Y	Y	N	N	N	5
NUCPROT0850	PA7483	BAA85182	Ylpm1		Nucleus	Y	Y	Y	Y	Y	Y	N	N	N	N	5
NUCPROT0851	PA21287	AAM20905	0		Nucleus	Y	Y	Y	Y	Y	Y	N	N	N	N	5
NUCPROT0852	PA110955	AAI17893	Prickle1			Y	Y	Y	Y	Y	Y	N	N	N	N	5
NUCPROT0853	PA76000	AAH53016	Rybp		Nucleus	Y	Y	Y	Y	Y	Y	N	N	N	N	5
NUCPROT0854	PA5501	AAF00112	Tbx5			Y	Y	Y	Y	Y	Y	N	N	N	N	5
NUCPROT0855	PA176361	AAO41734	Dmrt1		Nucleus	Y	Y	Y	Y	Y	Y	N	N	N	N	5
NUCPROT0856	PA160625	BAE22965	Zfp641		Nucleus	Y	Y	Y	Y	Y	N	Y	N	N	N	5
NUCPROT0857	PA107072		Otx1		Nucleus	Y	Y	Y	Y	Y	Y	N	N	N	N	5
NUCPROT0858	PA222356		Raver1			Y	Y	Y	Y	Y	Y	N	N	N	N	5
NUCPROT0859	PA72567	AAD52567	Hipk2			Y	Y	Y	Y	Y	Y	N	N	N	N	5
NUCPROT0860	PA182006	AAH15080	Clk2			Y	Y	Y	Y	Y	Y	N	N	N	N	5
NUCPROT0861	PA76762	AAH54543	Zhx1		Nucleus; Cytoplasm	Y	Y	Y	Y	Y	Y	N	N	N	N	5	No Subcellular Localization data obtained
NUCPROT0862	PA174313		Sub1		Nucleus	Y	Y	Y	Y	Y	Y	N	N	N	N	5
NUCPROT0863	PA73773	CAD88194	Ccnb3			Y	Y	Y	Y	Y	Y	N	N	N	N	5
NUCPROT0864	PA161313		Tcfap4		Nucleus	Y	Y	N	Y	Y	N	Y	N	N	Y	5
NUCPROT0865	PA83230	AAA86825	Tcf15		Nucleus	Y	Y	Y	Y	Y	Y	N	N	N	N	5
NUCPROT0866	PA77986	AAH52158	Hmga2		Nucleus	Y	Y	N	Y	Y	Y	Y	N	N	N	5	No Subcellular Localization data obtained
NUCPROT0867	PA107800	BAC34909	Hsf2		Nucleus; Cytoplasm	Y	Y	Y	Y	Y	N	Y	N	N	N	5
NUCPROT0868	PA77891	AAH34866	Terf1		Nucleus	Y	Y	Y	Y	Y	Y	N	N	N	N	5
NUCPROT0869	PA75262	AAH43014	Snrpd2			Y	Y	Y	Y	N	Y	Y	N	N	N	5
NUCPROT0870	PA78103	CAA49779	Sox4			Y	Y	Y	Y	Y	Y	N	N	N	N	5
NUCPROT0871	PA72620	BAB78731	Gata4			Y	Y	Y	Y	Y	Y	N	N	N	N	5
NUCPROT0872	PA10133	AAH08161	Mphosph6			Y	Y	Y	Y	Y	N	Y	N	N	N	5
NUCPROT0873	PA2758	CAA32000	Hoxb8		Nucleus	Y	Y	Y	Y	Y	Y	N	N	N	N	5
NUCPROT0874	PA77421	AAB63361	Ube3a			Y	Y	Y	Y	Y	Y	N	N	N	N	5
NUCPROT0875	PA161333		Foxf2		Nucleus	Y	Y	N	Y	Y	Y	Y	N	N	N	5
NUCPROT0876	PA110029	AAI19315	6430502M16Rik		Nucleus; Cytoplasm	Y	Y	Y	N	Y	Y	Y	N	N	N	5
NUCPROT0877	PA72950	AAM19102	Prpf4b			Y	Y	Y	Y	Y	Y	N	N	N	N	5
NUCPROT0878	PA100246	AAH50902	Mdm2			Y	Y	Y	Y	Y	Y	N	N	N	N	5
NUCPROT0879	PA104711	BAE39163	Xpc		Nucleus	Y	Y	Y	Y	Y	Y	N	N	N	N	5
NUCPROT0880	PA169094	AAH31377	Nfil3		Nucleus	Y	Y	Y	Y	Y	Y	N	N	N	N	5
NUCPROT0881	PA76727	AAH18171	Zfp68		Nucleus; Cytoplasm	Y	Y	Y	Y	Y	N	Y	N	N	N	5
NUCPROT0882	PA112824	AAI16301	0		Nucleus; Cytoplasm	Y	Y	Y	N	Y	Y	Y	N	N	N	5
NUCPROT0883	PA111132	AAD41265	Carm1		Nucleus	Y	N	N	Y	Y	N	N	Y	Y	Y	5
NUCPROT0884	PA83277	AAC52920	Nr0b1		Nucleus; Cytoplasm	Y	Y	Y	Y	Y	N	Y	N	N	N	5
NUCPROT0885	PA72514	AAD39547	Nfkb2		Nucleus; Cytoplasm	Y	Y	N	Y	Y	Y	Y	N	N	N	5
NUCPROT0886	PA114155	BAE34139	Zhx2		Nucleus	Y	Y	Y	Y	Y	Y	N	N	N	N	5	No Subcellular Localization data obtained
NUCPROT0887	PA77245	AAN77233	Dmrtc2		Nucleus	Y	Y	N	Y	Y	Y	Y	N	N	N	5
NUCPROT0888	PA83682	AAB97673	Zmat3			Y	Y	Y	Y	Y	N	N	N	Y	N	5
NUCPROT0889	PA73521	CAB56847	Dbf4			Y	Y	Y	Y	Y	Y	N	N	N	N	5
NUCPROT0890	PA121286		Hnrpa1			Y	Y	Y	Y	Y	Y	N	N	N	N	5
NUCPROT0891	PA168574	AAH50843	0		Nucleus	Y	Y	Y	Y	Y	N	Y	N	N	N	5
NUCPROT0892	PA179939	AAH32933	Zbtb6		Nucleus	Y	Y	Y	Y	Y	N	Y	N	N	N	5
NUCPROT0893	PA133772	AAQ88446	Gpbp1			Y	Y	Y	Y	Y	Y	N	N	N	N	5
NUCPROT0894	PA100318		Drap1		Nucleus	Y	Y	Y	Y	N	Y	Y	N	N	N	5
NUCPROT0895	PA78651	AAH07472	Ptbp1			Y	Y	Y	Y	Y	Y	N	N	N	N	5
NUCPROT0896	PA173962	BAE38253	Per2		Cytoplasm; Nucleus	Y	Y	Y	Y	Y	Y	N	N	N	N	5
NUCPROT0897	222028F03	BC027785	#N/A		Nucleus	Y	Y	Y	N	Y	Y	Y	N	N	N	5
NUCPROT0898	PA82543	AAH46557	Dhx38			Y	Y	Y	Y	Y	Y	N	N	N	N	5	No Subcellular Localization data obtained
NUCPROT0899	PA102708		Supt3h		Nucleus	Y	Y	Y	Y	N	Y	Y	N	N	N	5
NUCPROT0900	PA81588	AAH04770	Nr4a1			Y	Y	Y	Y	Y	Y	N	N	N	N	5
NUCPROT0901	PA101549		Hnrpdl			Y	Y	Y	Y	Y	Y	N	N	N	N	5
NUCPROT0902	PA177105		Nhlh2		Nucleus; Cytoplasm	Y	Y	Y	Y	Y	Y	N	N	N	N	5
NUCPROT0903	PA6508	CAC94013	Trp53bp1			Y	Y	Y	Y	Y	Y	N	N	N	N	5
NUCPROT0904	PA71434	BAA25800	Hoxa9		Nucleus; Cytoplasm	Y	Y	Y	Y	Y	Y	N	N	N	N	5
NUCPROT0905	PA105641		Fus		Nucleus	Y	Y	N	Y	Y	Y	Y	N	N	N	5
NUCPROT0906	PA108999	AAH12693	Bop1		Cytoplasm	Y	Y	Y	Y	Y	Y	N	N	N	N	5
NUCPROT0907	PA83485	AAH13718	Ddit3		Nucleus	Y	Y	Y	Y	Y	N	Y	N	N	N	5
NUCPROT0908	PA100293		Rrs1		Nucleus	Y	Y	Y	Y	Y	Y	N	N	N	N	5
NUCPROT0909	PA111179	AAH06728	Myc			Y	Y	Y	Y	Y	Y	N	N	N	N	5
NUCPROT0910	PA75710	AAH12684	Barx2		Nucleus; Cytoplasm	Y	Y	N	Y	Y	Y	Y	N	N	N	5
NUCPROT0911	PA100228	BAB23459	1200009F10Rik		Nucleus	Y	Y	Y	N	Y	Y	N	N	N	Y	5
NUCPROT0912	PA81767	AAH11224	Ercc1		Nucleus	Y	Y	Y	Y	Y	Y	N	N	N	N	5
NUCPROT0913	PA106012	BAC28652	Zfp84		Nucleus	Y	Y	N	Y	Y	N	Y	N	N	Y	5
NUCPROT0914	PA98701		Msx3		Nucleus	Y	Y	Y	Y	Y	Y	N	N	N	N	5
NUCPROT0915	PA111628	BAB27959	2610305D13Rik		Nucleus	Y	Y	Y	Y	Y	N	Y	N	N	N	5
NUCPROT0916	PA76380	AAH54391	Neurod4		Nucleus	Y	Y	Y	Y	Y	N	Y	N	N	N	5
NUCPROT0917	PA119292	AAH28991	D8Ertd457e		Nucleus	Y	Y	Y	N	Y	Y	Y	N	N	N	5
NUCPROT0918	PA133412	BAC97890	Pdcd11		Nucleus; Cytoplasm	Y	Y	N	Y	Y	Y	Y	N	N	N	5
NUCPROT0919	PA101364		Rdbp		Nucleus	Y	Y	Y	Y	Y	Y	N	N	N	N	5
NUCPROT0920	PA168438		Ehf		Nucleus; Cytoplasm	Y	Y	Y	Y	Y	Y	N	N	N	N	5
NUCPROT0921	PA76047	AAH19520	Ascl2		Nucleus	Y	Y	N	Y	Y	Y	Y	N	N	N	5
NUCPROT0922	PA111753	AAH50842	Mybl2		Nucleus; Cytoplasm	Y	Y	N	Y	Y	Y	Y	N	N	N	5
NUCPROT0923	PA78805	AAH45139	Nab2		Nucleus; Cytoplasm	Y	Y	N	Y	Y	Y	Y	N	N	N	5
NUCPROT0924	PA151030	AAH61119	Hils1		Nucleus; Cytoplasm	Y	Y	Y	Y	N	Y	Y	N	N	N	5	No Subcellular Localization data obtained
NUCPROT0925	PA72406	AAH02109	Nupr1		Nucleus; Cytoplasm	Y	Y	Y	Y	Y	Y	N	N	N	N	5	No Subcellular Localization data obtained
NUCPROT0926	PA106693	BAC34425	D030022P06Rik		Nucleus	Y	Y	N	Y	Y	Y	Y	N	N	N	5
NUCPROT0927	PA702	CAC69992	Baz2a			Y	Y	Y	Y	Y	Y	N	N	N	N	5
NUCPROT0928	PA71803	BAC55880	Incenp			Y	Y	Y	Y	Y	N	Y	N	N	N	5
NUCPROT0929	PA104953		Hmgb3		Nucleus	Y	Y	Y	Y	Y	Y	N	N	N	N	5
NUCPROT0930	PA161331		Neurod6		Nucleus	Y	Y	Y	Y	Y	Y	N	N	N	N	5
NUCPROT0931	PA110842	BAE24248	Hipk3			Y	Y	Y	Y	Y	Y	N	N	N	N	5
NUCPROT0932	PA83044	AAH53399	Zfp42		Nucleus	Y	Y	Y	Y	Y	Y	N	N	N	N	5
NUCPROT0933	PA77019	AAB08486	Chd1			Y	Y	Y	Y	Y	Y	N	N	N	N	5
NUCPROT0934	PA105121	BAC31822	Nol5			Y	Y	Y	Y	Y	Y	N	N	N	N	5
NUCPROT0935	PA73072	AAH56354	Luc7l2			Y	Y	Y	N	Y	Y	Y	N	N	N	5
NUCPROT0936	PA181987	AAH61044	Hist1h2bp			Y	Y	Y	Y	Y	Y	N	N	N	N	5
NUCPROT0937	PA168612	AAH05594	Nxf1			Y	Y	Y	Y	Y	Y	N	N	N	N	5
NUCPROT0938	PA112232	BAC26477	0		Nucleus	Y	Y	Y	N	Y	Y	Y	N	N	N	5
NUCPROT0939	PA75078	AAH50748	Spz1		Cytoplasm; Nucleus	Y	Y	Y	N	Y	Y	Y	N	N	N	5
NUCPROT0940	PA79528	AAH12968	Isgf3g		Nucleus	Y	Y	N	Y	Y	Y	Y	N	N	N	5
NUCPROT0941	PA114899	BAD32614	Gprin3		Nucleus	Y	Y	Y	Y	Y	Y	N	N	N	N	5
NUCPROT0942	PA75265	AAH11486	Bhlhb8		Nucleus	Y	Y	N	Y	Y	Y	Y	N	N	N	5
NUCPROT0943	PA72738	AAF30179	Nsbp1		Nucleus	Y	Y	N	Y	Y	Y	Y	N	N	N	5
NUCPROT0944	PA167947		Hes6		Nucleus; Cytoplasm	Y	Y	N	Y	Y	Y	Y	N	N	N	5
NUCPROT0945	PA98213		0610040D20Rik			Y	Y	Y	Y	Y	Y	N	N	N	N	5
NUCPROT0946	PA74273	AAH31161	Asb2		Cytoplasm; Nucleus	Y	Y	Y	N	Y	Y	N	N	Y	N	5
NUCPROT0947	PA103624	BAC26575	Zfp672		Nucleus; Cytoplasm	Y	Y	N	Y	Y	Y	Y	N	N	N	5
NUCPROT0948	PA98955		D13Wsu177e		Nucleus	Y	Y	Y	Y	Y	Y	N	N	N	N	5
NUCPROT0949	PA112020		Nkx3-1		Nucleus	Y	Y	N	Y	Y	Y	Y	N	N	N	5
NUCPROT0950	PA75805	AAH55900	Xrcc1			Y	Y	N	Y	Y	Y	Y	N	N	N	5
NUCPROT0951	PA110747		Cfdp1		Nucleus	Y	Y	Y	Y	Y	Y	N	N	N	N	5
NUCPROT0952	PA60258	AAH28246	Ddx18			Y	Y	Y	Y	Y	N	Y	N	N	N	5
NUCPROT0953	PA109033	BAE22695	Zfp81		Nucleus; Cytoplasm	Y	Y	Y	Y	Y	N	Y	N	N	N	5
NUCPROT0954	PA2764	CAA30319	Hoxc8		Nucleus	Y	Y	Y	Y	Y	Y	N	N	N	N	5
NUCPROT0955	PA111206	AAH08138	Nr2f6		Nucleus; Cytoplasm	Y	Y	N	Y	Y	Y	N	N	N	Y	5
NUCPROT0956	PA113239		Dlx4		Nucleus	Y	Y	Y	Y	Y	N	Y	N	N	N	5
NUCPROT0957	PA222148		Id1		Nucleus; Cytoplasm;	Y	Y	N	Y	Y	Y	Y	N	N	N	5
NUCPROT0958	PA98436	AAH79580	A630042L21Rik		Cytoplasm; Nucleus	Y	Y	Y	Y	Y	Y	N	N	N	N	5
NUCPROT0959	PA103765		Maf			Y	Y	Y	Y	N	Y	Y	N	N	N	5
NUCPROT0960	PA100827		1110014J01Rik			Y	Y	Y	Y	Y	Y	N	N	N	N	5
NUCPROT0961	PA157864	AAH79560	Smarca4		Nucleus; Cytoplasm	Y	Y	N	Y	Y	Y	Y	N	N	N	5
NUCPROT0962	PA227102	BAC40406	Zfp282		Nucleus	Y	Y	Y	Y	Y	N	Y	N	N	N	5
NUCPROT0963	PA227036	BAA95088	Ccnl2			Y	Y	Y	Y	Y	Y	N	N	N	N	5
NUCPROT0964	PA104602	AAH18342	Ing3		Nucleus	Y	Y	Y	Y	Y	Y	N	N	N	N	5
NUCPROT0965	PA73458	AAM54725	Ikbkg		Nucleus; Cytoplasm	Y	Y	N	Y	N	Y	Y	N	N	Y	5
NUCPROT0966	PA106065	BAE33856	Vdr		Nucleus; Cytoplasm	Y	Y	Y	Y	Y	Y	N	N	N	N	5
NUCPROT0967	PA101443	BAC26936	D14Ertd581e		Nucleus	Y	Y	Y	Y	Y	Y	N	N	N	N	5
NUCPROT0968	PA158315	BAE27847	Gtf3c1		Nucleus; Cytoplasm	Y	Y	Y	Y	Y	N	Y	N	N	N	5
NUCPROT0969	PA151855	AAH64081	1500031H01Rik		Nucleus	Y	Y	Y	Y	Y	Y	N	N	N	N	5
NUCPROT0970	PA104859	BAE32523	1500003O22Rik			Y	Y	Y	N	Y	Y	Y	N	N	N	5
NUCPROT0971	PA107363		Cbx7		Cytoplasm; Nucleus	Y	Y	Y	Y	Y	Y	N	N	N	N	5
NUCPROT0972	PA74379	AAH46996	Ints12		Nucleus	Y	Y	Y	N	Y	Y	Y	N	N	N	5
NUCPROT0973	PA83057	AAA39844	Pou5f1		Nucleus; Cytoplasm	Y	Y	Y	Y	Y	Y	N	N	N	N	5
NUCPROT0974	PA75735	AAA88316	Bat4		Nucleus	Y	Y	Y	N	Y	Y	N	N	N	Y	5
NUCPROT0975	PA72747	AAF35860	Ncoa6			Y	Y	Y	Y	Y	Y	N	N	N	N	5
NUCPROT0976	PA176873		Hnrpc		Nucleus	Y	Y	Y	Y	Y	Y	N	N	N	N	5
NUCPROT0977	PA83343	AAB08894	Snrpc			Y	Y	N	Y	Y	Y	Y	N	N	N	5
NUCPROT0978	PA84437	AAA96814	Gsh1		Nucleus	Y	Y	Y	Y	Y	Y	N	N	N	N	5
NUCPROT0979	PA8995	AAH21355	Nol5a			Y	Y	Y	Y	Y	Y	N	N	N	N	5
NUCPROT0980	PA73374	AAL75565	Ccnl1			Y	Y	Y	Y	Y	Y	N	N	N	N	5
NUCPROT0981	PA169036	AAH59823	Zfp319		Nucleus	Y	Y	N	Y	Y	Y	Y	N	N	N	5
NUCPROT0982	PA173828	AAH20316	Phf17		Nucleus; Cytoplasm	Y	Y	Y	Y	Y	Y	N	N	N	N	5
NUCPROT0983	PA176986		Six6		Nucleus	Y	Y	Y	Y	Y	Y	N	N	N	N	5
NUCPROT0984	PA80630	AAH39951	Nucks1			Y	Y	Y	Y	Y	Y	N	N	N	N	5
NUCPROT0985	PA173765		Creb5		Nucleus	Y	Y	N	Y	Y	Y	Y	N	N	N	5
NUCPROT0986	PA100219	BAC25090	Sp3			Y	Y	Y	Y	Y	Y	N	N	N	N	5
NUCPROT0987	PA110021	BAC00996	Papola			Y	Y	Y	Y	Y	Y	N	N	N	N	5
NUCPROT0988	PA108321	BAE33132	Hrbl		Nucleus; Cytoplasm	Y	Y	Y	Y	Y	Y	N	N	N	N	5
NUCPROT0989	PA72125	AAD41592	Hipk1			Y	Y	Y	Y	Y	Y	N	N	N	N	5
NUCPROT0990	PA111570	AAH68018	Zfp654		Nucleus	Y	Y	Y	Y	Y	N	Y	N	N	N	5
NUCPROT0991	PA158334	BAD07408	Rfx4		Nucleus; Cytoplasm	Y	Y	N	Y	Y	Y	N	N	N	Y	5
NUCPROT0992	PA102729	AAH11132	Satb1		Nucleus	Y	Y	Y	Y	N	Y	Y	N	N	N	5
NUCPROT0993	PA76756	AAH12675	Clk4			Y	Y	Y	Y	Y	Y	N	N	N	N	5
NUCPROT0994	PA80323	AAA39447	Nr5a2		Nucleus	Y	Y	Y	Y	Y	Y	N	N	N	N	5
NUCPROT0995	PA83305	AAB40900	Dlx1		Nucleus	Y	Y	Y	Y	Y	Y	N	N	N	N	5
NUCPROT0996	PA83894	AAN33042	Mkl2			Y	Y	Y	Y	Y	Y	N	N	N	N	5
NUCPROT0997	PA151696	AAH63330	1200003I07Rik		Nucleus	Y	Y	Y	Y	Y	N	Y	N	N	N	5
NUCPROT0998	PA83254	AAH57574	Sox2		Nucleus	Y	Y	Y	Y	Y	Y	N	N	N	N	5
NUCPROT0999	PA104308	AAH49114	Vcp			Y	N	N	N	Y	N	Y	Y	Y	Y	5
NUCPROT1000	PA72178	AAD14683	Foxh1		Nucleus	Y	Y	Y	Y	Y	Y	N	N	N	N	5
NUCPROT1001	PA161316		Tlx3		Nucleus	Y	Y	N	Y	Y	Y	Y	N	N	N	5
NUCPROT1002	PA182378	AAF78367	Gtf2ird1			Y	Y	Y	Y	Y	Y	N	N	N	N	5
NUCPROT1003	PA76425	AAK60420	Trp53inp1			Y	Y	Y	Y	Y	Y	N	N	N	N	5
NUCPROT1004	PA176814	BAC40665	Dusp11			Y	Y	Y	Y	Y	Y	N	N	N	N	5
NUCPROT1005	PA177298	BAE37751	Recql			Y	Y	Y	Y	Y	N	Y	N	N	N	5
NUCPROT1006	PA176450	AAH48817	0			Y	Y	Y	Y	Y	Y	N	N	N	N	5
NUCPROT1007	PA104346		1190005P17Rik			Y	Y	Y	N	Y	Y	N	N	Y	N	5
NUCPROT1008	PA83772	AAD49613	Hlxb9		Nucleus	Y	Y	Y	Y	Y	Y	N	N	N	N	5
NUCPROT1009	PA75786	AAH12526	Mettl3		Nucleus	Y	Y	N	Y	Y	Y	N	N	N	Y	5
NUCPROT1010	PA105725	AAH94423	5730410I19Rik		Nucleus; Cytoplasm	Y	Y	Y	N	Y	Y	Y	N	N	N	5
NUCPROT1011	PA176808		0		Nucleus	Y	Y	N	Y	Y	Y	Y	N	N	N	5
NUCPROT1012	PA84666	AAH48709	H1fx			Y	Y	Y	Y	Y	Y	N	N	N	N	5
NUCPROT1013	PA168907	AAH07151	Nol1			Y	Y	Y	Y	Y	Y	N	N	N	N	5
NUCPROT1014	PA82751	AAH55719	Rcor2		Nucleus	Y	Y	N	Y	Y	Y	N	N	N	Y	5
NUCPROT1015	PA99401		Sfrs5		Nucleus; Cytoplasm	Y	Y	Y	Y	Y	Y	N	N	N	N	5
NUCPROT1016	PA71806	BAC65157	Topors			Y	Y	Y	Y	Y	Y	N	N	N	N	5
NUCPROT1017	PA105421	BAC33589	D11Ertd730e			Y	Y	Y	Y	Y	Y	N	N	N	N	5
NUCPROT1018	PA227021	AAH23780	Fubp1		Nucleus	Y	Y	Y	Y	N	Y	N	N	N	Y	5
NUCPROT1019	PA151722	AAH62954	Stag1		Nucleus	Y	Y	Y	Y	Y	Y	N	N	N	N	5
NUCPROT1020	PA168454	BAD32458	Baz2b		Nucleus	Y	Y	Y	Y	Y	Y	N	N	N	N	5
NUCPROT1021	PA74174	AAK83045	Mta3		Nucleus	Y	Y	Y	Y	N	Y	Y	N	N	N	5
NUCPROT1022	PA108219		Taf11		Nucleus; Cytoplasm	Y	Y	Y	Y	N	Y	Y	N	N	N	5
NUCPROT1023	PA83133	AAA37827	Hoxa2		Nucleus	Y	Y	Y	Y	Y	Y	N	N	N	N	5
NUCPROT1024	PA168414		Tardbp		Nucleus;	Y	Y	N	Y	Y	N	Y	N	N	Y	5
NUCPROT1025	PA161314	AAH53005	Mllt1			Y	Y	Y	Y	Y	Y	N	N	N	N	5
NUCPROT1026	PA108555	BAB23380	Cdc40			Y	Y	Y	Y	Y	Y	N	N	N	N	5
NUCPROT1027	PA76300	AAH34300	Bclaf1		Nucleus	Y	Y	Y	Y	Y	Y	N	N	N	N	5
NUCPROT1028	PA176616		Yeats4		Nucleus; Cytoplasm	Y	Y	Y	Y	N	Y	N	N	Y	N	5
NUCPROT1029	PA104299	BAE32908	Zfp692		Nucleus	Y	Y	N	Y	Y	Y	Y	N	N	N	5
NUCPROT1030	PA103780	BAE33848	Rbm28			Y	Y	Y	Y	Y	Y	N	N	N	N	5
NUCPROT1031	PA73335	AAQ63841	Myocd			Y	Y	Y	Y	Y	Y	N	N	N	N	5
NUCPROT1032	PA71832	AAB65409	Runx2			Y	Y	Y	Y	Y	Y	N	N	N	N	5
NUCPROT1033	PA102775	BAB29392	Cugbp1		Nucleus	Y	Y	Y	Y	Y	Y	N	N	N	N	5
NUCPROT1034	PA72954	AAK31954	Nxf2			Y	Y	Y	Y	Y	Y	N	N	N	N	5
NUCPROT1035	PA76800	AAF98174	Nfatc4		Nucleus; Cytoplasm	Y	Y	Y	Y	Y	Y	N	N	N	N	5
NUCPROT1036	PA76717	AAB17125	Ncor1			Y	Y	Y	Y	Y	Y	N	N	N	N	5
NUCPROT1037	PA111989		Ipf1			Y	Y	Y	Y	Y	Y	N	N	N	N	5
NUCPROT1038	PA83781	AAF14283	Npas3			Y	Y	Y	Y	Y	Y	N	N	N	N	5
NUCPROT1039	PA107547	BAA05083	Mcm5		Nucleus	Y	Y	Y	Y	Y	Y	N	N	N	N	5
NUCPROT1040	PA85413	AAH51950	Srf			Y	Y	Y	Y	Y	Y	N	N	N	N	5
NUCPROT1041	PA83287	AAC52673	Atm			Y	Y	Y	Y	N	Y	Y	N	N	N	5
NUCPROT1042	222012H01	BC117532	#N/A		Nucleus; Cytoplasm	Y	Y	N	Y	Y	Y	Y	N	N	N	5
NUCPROT1043	PA83070	AAH19986	Cdx1		Nucleus	Y	Y	Y	Y	Y	Y	N	N	N	N	5
NUCPROT1044	PA102737		Mad2l1		Nucleus	Y	Y	Y	Y	Y	Y	N	N	N	N	5
NUCPROT1045	PA83127	AAC79694	Bcl3		Nucleus; Cytoplasm	Y	Y	N	Y	Y	Y	Y	N	N	N	5
NUCPROT1046	PA98216		Ccdc49		Nucleus	Y	Y	Y	Y	Y	Y	N	N	N	N	5
NUCPROT1047	PA74576	AAH25640	Pygo2			Y	Y	Y	Y	Y	Y	N	N	N	N	5
NUCPROT1048	PA133621	BAC97898	Maml1		Nucleus; Cytoplasm	Y	Y	Y	Y	Y	Y	N	N	N	N	5
NUCPROT1049	PA168669	AAH88998	Zfp128		Nucleus; Cytoplasm	Y	Y	Y	Y	Y	N	Y	N	N	N	5
NUCPROT1050	PA111862	BAE24326	Tead1		Nucleus	Y	Y	N	Y	Y	Y	N	N	N	Y	5
NUCPROT1051	PA107728	AAH03941	Zfp639		Nucleus	Y	Y	Y	Y	Y	N	Y	N	N	N	5
NUCPROT1052	PA103089	BAB23571	1200015N20Rik		Nucleus	Y	Y	Y	N	Y	Y	N	N	N	Y	5
NUCPROT1053	PA77342	AAH49101	4930431B11Rik		Nucleus	Y	Y	Y	N	Y	Y	N	N	N	Y	5
NUCPROT1054	PA7291	BAA90874	Patz1			Y	Y	Y	Y	Y	Y	N	N	N	N	5
NUCPROT1055	PA71859	AAH39220	Hnf4a			Y	Y	Y	Y	Y	Y	N	N	N	N	5
NUCPROT1056	PA76488	AAH58081	2810021J22Rik		Nucleus	Y	Y	Y	Y	Y	N	Y	N	N	N	5
NUCPROT1057	PA161090	BAE27352	Parp1			Y	Y	Y	Y	Y	Y	N	N	N	N	5
NUCPROT1058	PA102499	BAC33362	Zfp28		Nucleus	Y	Y	Y	Y	Y	N	Y	N	N	N	5
NUCPROT1059	PA158275	BAE27769	Zbtb4			Y	Y	Y	Y	Y	Y	N	N	N	N	5
NUCPROT1060	PA158277	AAH98372	Ubn1		Nucleus	Y	Y	Y	N	Y	Y	Y	N	N	N	5
NUCPROT1061	PA72577	AAH57156	Sart3			Y	N	Y	Y	Y	Y	Y	N	N	N	5
NUCPROT1062	PA109024		Ankrd54		Nucleus	Y	Y	Y	N	Y	Y	Y	N	N	N	5
NUCPROT1063	PA72297	AAC69869	Msc		Nucleus	Y	Y	Y	Y	Y	Y	N	N	N	N	5
NUCPROT1064	PA108520	BAE35708	E2f8			Y	Y	Y	Y	Y	Y	N	N	N	N	5
NUCPROT1065	PA83521	AAC52382	Ksr1			Y	Y	Y	N	Y	Y	Y	N	N	N	5
NUCPROT1066	PA150462	BAC25889	Zfp455		Nucleus	Y	Y	Y	Y	Y	N	Y	N	N	N	5
NUCPROT1067	PA5011	AAB34266	Scx		Nucleus; Cytoplasm	Y	Y	Y	Y	Y	Y	N	N	N	N	5
NUCPROT1068	PA113143	BAE27145	Gnl2		Nucleus	Y	Y	Y	Y	Y	Y	N	N	N	N	5
NUCPROT1069	PA105622	BAC27880	9030409G11Rik		Nucleus	Y	Y	Y	N	Y	Y	N	N	N	Y	5
NUCPROT1070	PA77510	AAH05450	Irf8		Nucleus; Cytoplasm	Y	Y	N	Y	Y	Y	Y	N	N	N	5
NUCPROT1071	PA110888		2310001G03Rik			Y	Y	Y	Y	Y	Y	N	N	N	N	5
NUCPROT1072	PA120904	AAH31754	Zfp60		Nucleus	Y	Y	Y	Y	Y	N	Y	N	N	N	5
NUCPROT1073	PA81486	AAH03220	E2f5			Y	Y	Y	Y	Y	Y	N	N	N	N	5
NUCPROT1074	PA107697		2610012O22Rik			Y	Y	Y	Y	Y	N	Y	N	N	N	5
NUCPROT1075	PA78018	AAD19964	Tjp2		Cytoplasm; Nucleus; Plasma Membrane; Membrane Associated	Y	Y	Y	N	Y	Y	N	N	N	Y	5
NUCPROT1076	PA74806	AAH13777	Snrpa1			Y	Y	Y	Y	Y	N	Y	N	N	N	5
NUCPROT1077	PA98917	BAE21808	Ddx59		Nucleus	Y	Y	Y	Y	Y	Y	N	N	N	N	5
NUCPROT1078	PA82019	AAH20102	Trim11		Nucleus; Cytoplasm	Y	Y	N	Y	Y	Y	N	N	N	Y	5
NUCPROT1079	PA111810	AAT28187	Rai1			Y	Y	Y	Y	Y	Y	N	N	N	N	5
NUCPROT1080	PA106001	BAE22359	Adarb2			Y	Y	N	Y	Y	Y	Y	N	N	N	5
NUCPROT1081	PA17052	AAH20180	Jmjd2c		Nucleus; Cytoplasm	Y	Y	N	Y	Y	Y	Y	N	N	N	5
NUCPROT1082	PA99375	BAE31434	Riok1		Nucleus	Y	Y	Y	Y	Y	N	N	N	N	Y	5
NUCPROT1083	PA176862	BAE26609	Ctnnbl1		Nucleus; Cytoplasm	Y	Y	N	Y	Y	Y	Y	N	N	N	5
NUCPROT1084	PA108184		Ier5l		Nucleus	Y	Y	Y	Y	Y	Y	N	N	N	N	5
NUCPROT1085	PA226819		Sfrs2			Y	Y	Y	Y	Y	Y	N	N	N	N	5
NUCPROT1086	PA110916	AAH12646	Nr1h3		Nucleus	Y	Y	N	Y	Y	Y	Y	N	N	N	5
NUCPROT1087	PA106158	BAC40549	AA408296			Y	Y	Y	Y	Y	Y	N	N	N	N	5
NUCPROT1088	PA110848		Sox15		Nucleus; Cytoplasm	Y	Y	Y	Y	Y	Y	N	N	N	N	5
NUCPROT1089	PA98549	BAC26804	Mastl		Nucleus	Y	Y	Y	N	Y	Y	N	N	N	Y	5
NUCPROT1090	PA111498	BAE22077	Ddx27			Y	Y	Y	Y	Y	N	Y	N	N	N	5
NUCPROT1091	PA168450		Cpsf6			Y	Y	Y	N	Y	Y	Y	N	N	N	5
NUCPROT1092	PA174251		Pcgf2		Nucleus	Y	Y	Y	Y	Y	N	Y	N	N	N	5
NUCPROT1093	PA226891	AAL60067	Sp7			Y	Y	Y	Y	Y	Y	N	N	N	N	5
NUCPROT1094	PA72864	AAH48242	Csda		Nucleus; Cytoplasm	Y	Y	Y	Y	Y	Y	N	N	N	N	5
NUCPROT1095	PA222122		Hhex			Y	Y	N	Y	Y	Y	Y	N	N	N	5
NUCPROT1096	PA82719	AAH06628	Cenpb			Y	Y	N	Y	Y	Y	Y	N	N	N	5
NUCPROT1097	PA109680	BAC36361	Hnrpf			Y	Y	Y	Y	Y	Y	N	N	N	N	5
NUCPROT1098	PA75471	AAH52410	Aggf1		Nucleus	Y	Y	Y	Y	Y	Y	N	N	N	N	5
NUCPROT1099	PA98794		Wbscr22			Y	Y	Y	Y	Y	Y	N	N	N	N	5
NUCPROT1100	PA73369	AAM97588	Mta1			Y	Y	Y	Y	Y	Y	N	N	N	N	5
NUCPROT1101	PA74328	AAL56061	Pgea1			Y	Y	N	Y	Y	Y	Y	N	N	N	5
NUCPROT1102	PA176903	AAH99950	Dzip1l		Nucleus	Y	Y	N	Y	Y	Y	N	N	N	Y	5
NUCPROT1103	PA166033	BAC27191	Ankrd57		Nucleus; Cytoplasm	Y	Y	Y	N	Y	Y	N	N	N	Y	5
NUCPROT1104	PA85455	AAH53045	Erf		Nucleus; Cytoplasm	Y	Y	N	Y	Y	Y	Y	N	N	N	5
NUCPROT1105	PA80406	AAD08781	Rhox6		Nucleus	Y	Y	N	Y	Y	Y	Y	N	N	N	5
NUCPROT1106	PA105568	AAH11147	0		Nucleus; Cytoplasm	Y	Y	N	Y	Y	Y	Y	N	N	N	5
NUCPROT1107	PA73663	BAB83911	Ascl3		Nucleus	Y	Y	Y	Y	Y	Y	N	N	N	N	5
NUCPROT1108	PA222262	AAH42442	Smarcad1			Y	Y	Y	Y	Y	Y	N	N	N	N	5
NUCPROT1109	PA83080	AAA40119	Snrpb		Nucleus; Cytoplasm	Y	Y	Y	Y	N	Y	Y	N	N	N	5
NUCPROT1110	PA72868	AAH54841	Rnf14		Nucleus; Cytoplasm;	Y	Y	N	Y	Y	N	Y	N	N	Y	5
NUCPROT1111	PA84347	BAA11115	Zic2			Y	Y	Y	Y	Y	Y	N	N	N	N	5
NUCPROT1112	PA85955	AAH57607	Titf1		Nucleus	Y	Y	Y	Y	Y	Y	N	N	N	N	5
NUCPROT1113	PA126108	BAE21311	Zfp35		Nucleus; Cytoplasm	Y	Y	Y	Y	Y	N	Y	N	N	N	5
NUCPROT1114	PA160180	BAE24783	Mcm4		Nucleus; Cytoplasm	Y	Y	Y	Y	Y	Y	N	N	N	N	5
NUCPROT1115	PA113136		AY078069		Nucleus; Cytoplasm	Y	Y	N	Y	Y	Y	N	N	N	Y	5
NUCPROT1116	PA100818		Ovol1		Nucleus	Y	Y	N	Y	Y	Y	Y	N	N	N	5
NUCPROT1117	PA227096	BAC35415	4631427C17Rik		Nucleus; Cytoplasm	Y	Y	Y	Y	Y	Y	N	N	N	N	5
NUCPROT1118	PA100073	AAH79847	Mta2		Nucleus	Y	Y	Y	Y	N	Y	Y	N	N	N	5
NUCPROT1119	PA102119	BAE20472	2810409K11Rik		Nucleus	Y	Y	Y	Y	Y	Y	N	N	N	N	5
NUCPROT1120	PA108634	BAE42425	Sh3pxd2b		Nucleus; Cytoplasm	Y	Y	Y	N	Y	Y	N	N	N	Y	5
NUCPROT1121	PA82942	AAA37409	Cdc25c			Y	Y	N	Y	Y	Y	Y	N	N	N	5
NUCPROT1122	PA161327		Foxd1		Nucleus;	Y	Y	Y	Y	Y	Y	N	N	N	N	5
NUCPROT1123	PA111608	BAE27116	Coil			Y	Y	Y	Y	Y	Y	N	N	N	N	5
NUCPROT1124	PA227068	CAB60731	Pclo		Reticular; Membrane Associated; Nucleus; Cytoplasm	Y	Y	Y	N	Y	Y	N	N	N	Y	5
NUCPROT1125	PA81040	BAA35128	Ash2l		Nucleus	Y	Y	N	Y	Y	Y	N	N	N	Y	5
NUCPROT1126	PA105825	BAC31386	Phf21b		Nucleus; Cytoplasm	Y	Y	Y	Y	N	Y	Y	N	N	N	5
NUCPROT1127	PA108277	BAE33650	Tbx21		Nucleus	Y	Y	N	Y	Y	Y	Y	N	N	N	5
NUCPROT1128	PA107934	BAE23905	Arhgef7		Nucleus	Y	Y	Y	N	Y	Y	Y	N	N	N	5
NUCPROT1129	PA78160	AAH08086	Zfp330			Y	Y	Y	Y	Y	Y	N	N	N	N	5
NUCPROT1130	PA78480	AAH36162	Irf2bp1		Nucleus	Y	Y	Y	Y	Y	N	Y	N	N	N	5
NUCPROT1131	PA177179	AAC36335	Rad17			Y	Y	N	Y	Y	Y	Y	N	N	N	5
NUCPROT1132	PA76887	CAB81953	Trp73		Nucleus	Y	Y	Y	Y	Y	Y	N	N	N	N	5
NUCPROT1133	PA105756	BAE24699	Ssb			Y	Y	Y	Y	Y	Y	N	N	N	N	5
NUCPROT1134	PA151108	AAC53171	Rbm4			Y	Y	Y	Y	Y	Y	N	N	N	N	5
NUCPROT1135	PA151629	AAH62939	Smc4			Y	Y	Y	Y	Y	Y	N	N	N	N	5
NUCPROT1136	PA76714	AAH53744	Rpo1-4		Cytoplasm; Nucleus	Y	Y	N	Y	Y	Y	Y	N	N	N	5
NUCPROT1137	PA111409	BAE21885	Mcm3		Nucleus	Y	Y	Y	Y	Y	N	Y	N	N	N	5
NUCPROT1138	PA222140	BAE23473	Eya2			Y	Y	N	Y	Y	Y	N	N	N	Y	5
NUCPROT1139	PA82852	BAA13138	Bach2			Y	Y	Y	Y	Y	Y	N	N	N	N	5
NUCPROT1140	PA82753	AAH55743	Neurog2		Nucleus	Y	Y	N	Y	Y	Y	Y	N	N	N	5
NUCPROT1141	PA4451	AAA63394	Ppard		Nucleus	Y	Y	Y	Y	Y	Y	N	N	N	N	5
NUCPROT1142	PA21434	CAC44373	Brwd1			Y	Y	Y	Y	Y	Y	N	N	N	N	5
NUCPROT1143	PA104337	BAE32917	Zbtb7a		Nucleus; Cytoplasm	Y	Y	Y	Y	Y	N	Y	N	N	N	5
NUCPROT1144	PA182254	BAA11823	Six3			Y	Y	Y	Y	Y	Y	N	N	N	N	5
NUCPROT1145	PA110765	BAE25429	Clint1		Nucleus; Cytoplasm	Y	Y	Y	Y	Y	Y	N	N	N	N	5
NUCPROT1146	PA83090	AAA37300	Bmi1			Y	Y	Y	Y	Y	Y	N	N	N	N	5
NUCPROT1147	PA82855	BAA75494	Gsg2			Y	Y	Y	Y	Y	Y	N	N	N	N	5
NUCPROT1148	PA82542	AAH46535	Phc1			Y	Y	Y	Y	Y	Y	N	N	N	N	5
NUCPROT1149	PA133845		Sf3b4			Y	Y	Y	Y	Y	Y	N	N	N	N	5
NUCPROT1150	PA176946	AAH18260	Tcfe2a			Y	Y	Y	Y	Y	Y	N	N	N	N	5
NUCPROT1151	PA104260	CAI51992	Zmynd15		Nucleus	Y	Y	Y	Y	N	Y	N	N	N	Y	5
NUCPROT1152	PA221967		Tcf7		Nucleus	Y	Y	Y	Y	Y	Y	N	N	N	N	5
NUCPROT1153	PA157832	BAE24831	Adarb1			Y	Y	Y	Y	Y	Y	N	N	N	N	5
NUCPROT1154	PA72403	AAD20645	0		Nucleus; Cytoplasm	Y	Y	Y	N	Y	Y	Y	N	N	N	5
NUCPROT1155	PA167883		Mid1ip1		Nucleus	Y	Y	Y	Y	Y	Y	N	N	N	N	5
NUCPROT1156	PA99120	BAE26233	Runx1		Nucleus	Y	Y	N	Y	Y	Y	Y	N	N	N	5
NUCPROT1157	PA112281	BAE22090	Zfp192		Nucleus; Cytoplasm	Y	Y	N	Y	Y	Y	Y	N	N	N	5
NUCPROT1158	PA111615	BAE32349	Tsr1			Y	Y	N	Y	Y	Y	Y	N	N	N	5
NUCPROT1159	PA75455	CAA42410	Prrx1		Nucleus	Y	Y	Y	Y	Y	Y	N	N	N	N	5
NUCPROT1160	PA100190		Sfrs11		Nucleus	Y	Y	Y	Y	Y	Y	N	N	N	N	5
NUCPROT1161	PA111159	BAE34272	Tada2l		Nucleus	Y	Y	Y	Y	Y	N	Y	N	N	N	5
NUCPROT1162	PA83339	AAH50942	Zik1		Nucleus; Cytoplasm	Y	Y	Y	Y	Y	N	Y	N	N	N	5
NUCPROT1163	PA73419	AAM93156	Glis1			Y	Y	Y	Y	Y	Y	N	N	N	N	5
NUCPROT1164	PA108294	BAC36266	Ets1		Nucleus	Y	Y	N	Y	Y	Y	Y	N	N	N	5
NUCPROT1165	PA105066		Nol12			Y	Y	Y	N	Y	Y	Y	N	N	N	5
NUCPROT1166	PA106260	AAH48814	Nup35			Y	Y	Y	Y	Y	Y	N	N	N	N	5
NUCPROT1167	PA15215	AAH08529	Saps3		Nucleus	Y	Y	N	Y	Y	Y	N	N	N	Y	5
NUCPROT1168	PA110873	BAD32295	Hdac9			Y	Y	Y	Y	Y	Y	N	N	N	N	5
NUCPROT1169	PA78364	AAN37928	Stau2			Y	Y	Y	Y	Y	Y	N	N	N	N	5
NUCPROT1170	PA73624	AAH46286	Spast			Y	Y	N	Y	Y	Y	Y	N	N	N	5
NUCPROT1171	PA150437	AAH19790	0		Nucleus	Y	Y	Y	Y	Y	N	Y	N	N	N	5
NUCPROT1172	PA80776	AAH29667	Otx2		Nucleus	Y	Y	Y	Y	Y	Y	N	N	N	N	5
NUCPROT1173	PA81846	AAH51087	Hoxb13		Nucleus	Y	Y	Y	Y	Y	Y	N	N	N	N	5
NUCPROT1174	PA102810	BAC77040	Notch1		Nucleus	Y	Y	Y	N	Y	Y	N	N	Y	N	5
NUCPROT1175	PA79195	AAH55329	Raver2			Y	Y	Y	Y	Y	Y	N	N	N	N	5
NUCPROT1176	PA222034	BAC32048	Tbc1d4		Nucleus	Y	Y	Y	Y	Y	Y	N	N	N	N	5
NUCPROT1177	PA104687	AAH46328	Zfp53		Nucleus	Y	Y	Y	Y	Y	N	Y	N	N	N	5
NUCPROT1178	PA160412		4933400E14Rik		Nucleus	Y	Y	Y	Y	Y	Y	N	N	N	N	5
NUCPROT1179	PA100221	BAC38607	Ercc2		Cytoplasm; Nucleus	Y	Y	Y	Y	Y	Y	N	N	N	N	5
NUCPROT1180	PA110839	BAE21938	Irx1		Nucleus	Y	Y	Y	Y	Y	Y	N	N	N	N	5
NUCPROT1181	PA4501	BAA19566	Prkdc			Y	Y	N	Y	Y	Y	Y	N	N	N	5
NUCPROT1182	PA222100	AAB71347	Tcof1			Y	Y	Y	Y	Y	N	Y	N	N	N	5
NUCPROT1183	PA105548	AAH05794	Pax9		Nucleus	Y	Y	Y	Y	Y	Y	N	N	N	N	5
NUCPROT1184	PA81158	AAH52729	Lmnb1			Y	Y	Y	Y	Y	Y	N	N	N	N	5
NUCPROT1185	PA227160	AAD44343	Nfat5			Y	Y	Y	Y	Y	Y	N	N	N	N	5
NUCPROT1186	PA101380		3200002M19Rik		Nucleus; Cytoplasm	Y	Y	N	Y	Y	N	Y	N	Y	N	5
NUCPROT1187	PA81545	AAH03813	Fbl			Y	Y	Y	Y	Y	Y	N	N	N	N	5
NUCPROT1188	PA5993	AAA40573	Wt1			Y	Y	Y	Y	Y	Y	N	N	N	N	5
NUCPROT1189	PA82289	AAB18734	Naca		Cytoplasm; Nucleus	Y	Y	N	Y	Y	Y	Y	N	N	N	5
NUCPROT1190	PA82158	AAC68878	Mbd4			Y	Y	Y	Y	Y	Y	N	N	N	N	5
NUCPROT1191	PA107469	BAE35098	Zfp263		Nucleus	Y	Y	N	Y	Y	Y	Y	N	N	N	5
NUCPROT1192	PA226645	BAE39007	Sdccag10		Nucleus	Y	Y	Y	Y	Y	Y	N	N	N	N	5
NUCPROT1193	PA76475	AAD39463	Prpf40a		Nucleus	Y	Y	Y	Y	Y	Y	N	N	N	N	5
NUCPROT1194	PA83043	AAA37837	Hoxa5		Nucleus	Y	Y	Y	Y	Y	Y	N	N	N	N	5
NUCPROT1195	PA98478	BAC35241	D930016N04Rik		Cytoplasm; Nucleus	Y	Y	Y	Y	Y	N	Y	N	N	N	5
NUCPROT1196	PA227202	AAH80309	Syncrip			Y	Y	Y	Y	Y	N	Y	N	N	N	5
NUCPROT1197	PA151076	AAH62204	Parp3		Nucleus	Y	Y	N	Y	Y	Y	N	N	N	Y	5
NUCPROT1198	PA75888	AAB70094	Hn1		Cytoplasm; Nucleus	Y	Y	Y	Y	Y	Y	N	N	N	N	5
NUCPROT1199	PA150997	BAC98258	Maml2		Nucleus	Y	Y	Y	N	Y	Y	Y	N	N	N	5
NUCPROT1200	PA111203	BAC37309	U2af2			Y	Y	Y	Y	Y	Y	N	N	N	N	5
NUCPROT1201	PA221914	BAC11706	Mon2			Y	Y	Y	Y	Y	Y	N	N	N	N	5
NUCPROT1202	PA167894		Sfrs1			Y	Y	Y	Y	Y	Y	N	N	N	N	5
NUCPROT1203	PA181942	AAC52700	Trpc2			Y	Y	Y	N	Y	Y	Y	N	N	N	5
NUCPROT1204	PA103126		Upf3b		Nucleus	Y	Y	Y	Y	Y	Y	N	N	N	N	5
NUCPROT1205	PA81807	AAB53097	Tbp			Y	Y	Y	Y	Y	Y	N	N	N	N	5
NUCPROT1206	PA111086	BAB25323	Phf10		Nucleus	Y	Y	Y	Y	N	Y	N	N	N	Y	5
NUCPROT1207	PA222081	AAH21364	Tead3		Nucleus	Y	Y	Y	Y	Y	Y	N	N	N	N	5
NUCPROT1208	PA76109	AAH55317	Ddx24			Y	Y	Y	Y	Y	N	Y	N	N	N	5
NUCPROT1209	PA100839	BAE28629	Rnasen			Y	Y	Y	Y	Y	Y	N	N	N	N	5
NUCPROT1210	PA71731	AAH57571	Phc2			Y	Y	Y	Y	Y	Y	N	N	N	N	5
NUCPROT1211	PA101506		Crsp9		Nucleus; Cytoplasm	Y	Y	Y	Y	N	Y	Y	N	N	N	5
NUCPROT1212	PA77316	AAF74500	Rhox4b		Nucleus; Cytoplasm	Y	Y	Y	Y	Y	Y	N	N	N	N	5
NUCPROT1213	PA72546	AAB02582	Rorc		Nucleus; Cytoplasm	Y	Y	N	Y	Y	Y	N	N	N	Y	5
NUCPROT1214	PA80299	AAA39971	Pgr			Y	Y	Y	Y	Y	Y	N	N	N	N	5
NUCPROT1215	PA151068	AAH59011	Ttf1			Y	Y	Y	Y	Y	Y	N	N	N	N	5
NUCPROT1216	PA82127	AAH25565	Ect2		Nucleus	Y	Y	Y	N	Y	Y	N	N	N	Y	5
NUCPROT1217	PA78652	BAA02076	Top2a			Y	Y	Y	Y	Y	N	Y	N	N	N	5
NUCPROT1218	PA134157	AAH50920	Atn1			Y	Y	Y	Y	Y	Y	N	N	N	N	5
NUCPROT1219	PA73015	AAG30871	Ripk4		Nucleus; Cytoplasm	Y	Y	N	N	Y	N	N	N	Y	Y	4
NUCPROT1220	PA179650		A830010M20Rik		Nucleus; Cytoplasm	Y	Y	N	N	Y	Y	Y	N	N	N	4
NUCPROT1221	PA71663	BAA96361	Sh2d3c		Nucleus; Cytoplasm	Y	Y	N	Y	Y	Y	N	N	N	N	4
NUCPROT1222	PA98475		2600001B17Rik		Cytoplasm; Nucleus	Y	Y	Y	N	Y	Y	N	N	N	N	4
NUCPROT1223	PA132314		H2afy3			Y	Y	Y	Y	N	Y	N	N	N	N	4
NUCPROT1224	PA104916		D11Wsu99e		Nucleus	Y	Y	Y	N	Y	Y	N	N	N	N	4
NUCPROT1225	PA151290	AAH60375	Wdsof1			Y	Y	N	Y	Y	Y	N	N	N	N	4
NUCPROT1226	PA72960	AAH56980	Arvcf			Y	Y	Y	N	Y	Y	N	N	N	N	4
NUCPROT1227	PA226967	AAH20020	Nat11		Nucleus	Y	Y	Y	N	Y	Y	N	N	N	N	4
NUCPROT1228	PA100193	BAC38743	Psmc3		Nucleus; Cytoplasm	Y	N	Y	Y	N	N	N	Y	Y	N	4
NUCPROT1229	PA78530	AAH43106	4933427D14Rik		Nucleus	Y	Y	Y	N	Y	Y	N	N	N	N	4
NUCPROT1230	PA105479		Grap2		Nucleus; Cytoplasm	Y	Y	Y	N	Y	Y	N	N	N	N	4
NUCPROT1231	PA102208	BAE41979	Cul4a			Y	Y	N	Y	Y	Y	N	N	N	N	4
NUCPROT1232	PA74424	AAH49797	Topbp1			Y	Y	Y	Y	N	Y	N	N	N	N	4
NUCPROT1233	PA107309	BAC36885	Rbm9		Nucleus	Y	Y	Y	N	Y	Y	N	N	N	N	4
NUCPROT1234	PA177184		Ptma		Nucleus	Y	Y	N	Y	N	Y	Y	N	N	N	4
NUCPROT1235	PA109284	BAE26896	Wdr55			Y	Y	Y	Y	Y	N	N	N	N	N	4
NUCPROT1236	PA78836	AAH57929	E2f6		Nucleus; Cytoplasm	Y	Y	Y	Y	N	Y	N	N	N	N	4
NUCPROT1237	PA23213	AAH25479	Ppp1r8			Y	Y	N	Y	Y	Y	N	N	N	N	4
NUCPROT1238	PA98806	BAC26757	Rad18			Y	Y	Y	Y	Y	N	N	N	N	N	4
NUCPROT1239	PA176836	AAH28860	Kin			Y	Y	Y	Y	Y	N	N	N	N	N	4
NUCPROT1240	PA134152	AAH50001	Smad5		Nucleus;	Y	Y	Y	Y	N	Y	N	N	N	N	4
NUCPROT1241	PA157847	BAE28061	Arhgef10		Nucleus; Cytoplasm	Y	Y	Y	N	N	Y	N	N	N	Y	4
NUCPROT1242	PA74709	BAA95075	1300007B12Rik		Nucleus; Cytoplasm	Y	Y	N	N	Y	Y	N	N	N	Y	4
NUCPROT1243	PA11178	AAH28520	Pold4			Y	Y	N	Y	Y	Y	N	N	N	N	4
NUCPROT1244	PA98442		Psmd9		Nucleus; Cytoplasm	Y	Y	Y	N	Y	Y	N	N	N	N	4
NUCPROT1245	PA77200	AAH16195	Pcgf6			Y	Y	N	Y	Y	Y	N	N	N	N	4
NUCPROT1246	PA102730		Dnajc8			Y	Y	Y	N	Y	Y	N	N	N	N	4
NUCPROT1247	PA76943	AAH38639	Thap1			Y	Y	Y	Y	N	Y	N	N	N	N	4
NUCPROT1248	PA98617		Wbp11			Y	Y	Y	N	Y	Y	N	N	N	N	4
NUCPROT1249	PA157499	AAO53448	Tacc1			Y	Y	Y	Y	Y	N	N	N	N	N	4
NUCPROT1250	PA104929		Myf6		Nucleus	Y	Y	N	Y	Y	Y	N	N	N	N	4
NUCPROT1251	PA105511	BAC30884	2610207I05Rik			Y	Y	Y	N	Y	Y	N	N	N	N	4
NUCPROT1252	PA108172	BAE35440	Th1l		Cytoplasm; Nucleus	Y	N	N	Y	Y	Y	N	N	N	Y	4
NUCPROT1253	PA79069	AAH08515	Irf6		Nucleus; Cytoplasm	Y	Y	Y	Y	N	Y	N	N	N	N	4
NUCPROT1254	PA80879	CAC24703	Rad54l2			Y	Y	N	Y	Y	Y	N	N	N	N	4
NUCPROT1255	PA82689	AAH52417	Vhlh		Nucleus; Cytoplasm	Y	Y	N	Y	Y	Y	N	N	N	N	4
NUCPROT1256	PA110319	BAB30431	4933412E24Rik		Nucleus	Y	Y	Y	N	Y	Y	N	N	N	N	4
NUCPROT1257	PA73168	AAM77216	Pank1			Y	Y	N	N	Y	Y	Y	N	N	N	4
NUCPROT1258	PA76670	AAH32164	Anln			Y	Y	Y	N	Y	Y	N	N	N	N	4
NUCPROT1259	PA106790		Pir		Nucleus; Cytoplasm	Y	N	Y	Y	N	N	Y	N	N	Y	4
NUCPROT1260	PA75713	AAH46977	Wdr46			Y	N	Y	Y	Y	Y	N	N	N	N	4
NUCPROT1261	PA73495	AAM10836	Dedd2			Y	Y	N	Y	Y	Y	N	N	N	N	4
NUCPROT1262	PA77548	AAH27747	Rad23b			Y	Y	Y	Y	N	Y	N	N	N	N	4
NUCPROT1263	PA150542		Hmgn2		Nucleus	Y	Y	N	Y	Y	Y	N	N	N	N	4
NUCPROT1264	PA83253	AAC52889	Hdac2		Nucleus; Cytoplasm	Y	Y	N	Y	N	Y	Y	N	N	N	4
NUCPROT1265	PA119897		Bmyc		Nucleus; Cytoplasm	Y	Y	Y	Y	N	Y	N	N	N	N	4
NUCPROT1266	PA176926		Baalc		Nucleus; Cytoplasm	Y	Y	Y	N	Y	Y	N	N	N	N	4
NUCPROT1267	PA98422		Luc7l			Y	Y	Y	N	Y	Y	N	N	N	N	4
NUCPROT1268	PA175478	AAH49125	Elavl2		Nucleus; Cytoplasm	Y	Y	N	N	Y	N	N	N	Y	Y	4
NUCPROT1269	PA151240	AAH60147	Rexo4			Y	Y	N	Y	Y	Y	N	N	N	N	4
NUCPROT1270	PA176655		H2afy			Y	Y	Y	Y	N	Y	N	N	N	N	4
NUCPROT1271	PA221904	AAG37103	1700021K02Rik			Y	Y	Y	N	Y	Y	N	N	N	N	4
NUCPROT1272	PA75473	AAH20033	Zbp1		Cytoplasm; Nucleus	Y	Y	Y	Y	N	Y	N	N	N	N	4
NUCPROT1273	PA227023	AAH29075	Ubap2l		Nucleus	Y	Y	Y	N	Y	Y	N	N	N	N	4
NUCPROT1274	PA222161	BAA95090	A730008L03Rik		Nucleus; Cytoplasm	Y	N	N	Y	Y	Y	Y	N	N	N	4
NUCPROT1275	PA113162		Tceal1		Nucleus	Y	Y	N	Y	Y	Y	N	N	N	N	4
NUCPROT1276	PA71799	AAH46625	Mapk10		Nucleus	Y	N	Y	N	N	N	N	Y	Y	Y	4
NUCPROT1277	PA102978		1110005A23Rik		Nucleus	Y	Y	Y	Y	Y	N	N	N	N	N	4
NUCPROT1278	PA84377	AAA40143	Ighmbp2		Cytoplasm; Nucleus	Y	Y	Y	Y	Y	N	N	N	N	N	4
NUCPROT1279	PA72900	BAB18599	Barhl1		Nucleus	Y	Y	N	Y	Y	Y	N	N	N	N	4
NUCPROT1280	PA109253		1810043G02Rik		Nucleus	Y	Y	N	Y	Y	Y	N	N	N	N	4
NUCPROT1281	PA74367	AAH26747	Lsm4		Nucleus; Cytoplasm	Y	Y	Y	Y	N	Y	N	N	N	N	4
NUCPROT1282	PA106341		Ccdc86			Y	Y	N	N	Y	Y	Y	N	N	N	4
NUCPROT1283	PA110033		Lgals3			Y	Y	Y	N	Y	Y	N	N	N	N	4
NUCPROT1284	PA112443	BAC28793	Mkx		Nucleus	Y	Y	Y	Y	Y	N	N	N	N	N	4
NUCPROT1285	PA102539		Polr2e		Nucleus; Cytoplasm	Y	Y	N	Y	Y	Y	N	N	N	N	4
NUCPROT1286	PA103162		H2afv			Y	Y	N	Y	Y	Y	N	N	N	N	4
NUCPROT1287	PA73407	AAH05409	Thrap4		Cytoplasm; Nucleus	Y	N	N	Y	Y	N	Y	N	N	Y	4
NUCPROT1288	PA99749		Sra1		Nucleus; Cytoplasm	Y	Y	Y	N	Y	Y	N	N	N	N	4
NUCPROT1289	PA71857	AAO73482	Tbx10		Nucleus; Cytoplasm	Y	Y	Y	Y	N	Y	N	N	N	N	4
NUCPROT1290	PA167785		Zfand6		Nucleus	Y	Y	Y	N	Y	Y	N	N	N	N	4
NUCPROT1291	PA107043		Tfpt			Y	Y	Y	N	Y	Y	N	N	N	N	4
NUCPROT1292	PA80634	AAH12648	Spdef		Nucleus; Cytoplasm	Y	Y	N	Y	Y	Y	N	N	N	N	4
NUCPROT1293	PA98493		2210016L21Rik		Nucleus	Y	Y	N	Y	Y	Y	N	N	N	N	4
NUCPROT1294	PA71727	BAB43862	Arhgap17			Y	Y	Y	N	Y	Y	N	N	N	N	4
NUCPROT1295	PA71966	AAB92651	Cbfa2t3h		Nucleus	Y	Y	N	Y	Y	Y	N	N	N	N	4
NUCPROT1296	PA104771	AAH06964	Zfp622			Y	N	Y	Y	Y	N	Y	N	N	N	4
NUCPROT1297	PA222206	BAC36720	Inadl		Nucleus; Cytoplasm; Plasma Membrane; Membrane Associated	Y	Y	N	N	Y	Y	N	N	N	Y	4
NUCPROT1298	PA78950	AAH34516	Nat10			Y	Y	N	Y	N	Y	Y	N	N	N	4
NUCPROT1299	PA108283		Csdc2		Nucleus; Cytoplasm	Y	N	N	Y	Y	Y	Y	N	N	N	4
NUCPROT1300	PA110756	AAH09661	Ddb1		Cytoplasm; Nucleus	Y	Y	N	Y	N	Y	Y	N	N	N	4
NUCPROT1301	PA151226	AAH60190	9630019K15Rik		Nucleus	Y	Y	N	Y	Y	Y	N	N	N	N	4
NUCPROT1302	PA73522	CAA05890	Orc1l			Y	Y	N	Y	Y	Y	N	N	N	N	4
NUCPROT1303	PA168239		Hmgn1			Y	Y	N	Y	Y	Y	N	N	N	N	4
NUCPROT1304	PA83849	AAK60496	Alpk3			Y	Y	N	N	Y	Y	Y	N	N	N	4
NUCPROT1305	PA72840	AAH52386	Wdr12			Y	N	Y	Y	Y	Y	N	N	N	N	4
NUCPROT1306	PA104787	BAE26467	Ftsj3			Y	Y	N	Y	Y	Y	N	N	N	N	4
NUCPROT1307	PA108091	AAC53347	Bnc1		Nucleus	Y	Y	Y	Y	Y	N	N	N	N	N	4
NUCPROT1308	PA168178		Polr2d		Nucleus; Cytoplasm	Y	Y	N	Y	N	Y	Y	N	N	N	4
NUCPROT1309	PA76769	AAH27776	Phf19		Nucleus	Y	Y	N	Y	Y	Y	N	N	N	N	4
NUCPROT1310	PA105585	BAC26657	Sdad1			Y	Y	Y	N	Y	N	Y	N	N	N	4
NUCPROT1311	PA72926	AAG24386	Egfr			Y	Y	Y	N	Y	N	Y	N	N	N	4
NUCPROT1312	PA226634	BAE42635	Ddx42			Y	Y	N	Y	Y	Y	N	N	N	N	4
NUCPROT1313	PA81297	AAH51484	Syf2			Y	Y	Y	Y	Y	N	N	N	N	N	4
NUCPROT1314	PA11188	AAH23108	Leng1			Y	Y	Y	N	Y	N	Y	N	N	N	4
NUCPROT1315	PA75874	AAD55892	Pkp3			Y	Y	Y	Y	N	Y	N	N	N	N	4
NUCPROT1316	PA21198	AAL83995	0			Y	Y	Y	N	Y	Y	N	N	N	N	4
NUCPROT1317	PA105715	BAE24161	Prpf3		Nucleus	Y	Y	Y	Y	Y	N	N	N	N	N	4
NUCPROT1318	PA72014	AAD27753	Smc1a			Y	Y	Y	Y	N	Y	N	N	N	N	4
NUCPROT1319	PA227100	CAA83659	Rad52			Y	Y	Y	Y	N	Y	N	N	N	N	4
NUCPROT1320	PA101690	BAB29692	4930402K13Rik		Nucleus	Y	Y	Y	N	Y	Y	N	N	N	N	4
NUCPROT1321	PA168242		2410141K09Rik		Nucleus	Y	Y	Y	Y	N	Y	N	N	N	N	4
NUCPROT1322	PA105906		1700020L24Rik		Nucleus	Y	Y	N	Y	Y	Y	N	N	N	N	4
NUCPROT1323	PA83387	AAC53117	Thoc4			Y	Y	Y	Y	N	Y	N	N	N	N	4
NUCPROT1324	PA71895	AAC34259	Bag1			Y	Y	Y	N	Y	Y	N	N	N	N	4
NUCPROT1325	PA98086	AAH21342	Smad2		Nucleus	Y	Y	N	Y	N	N	Y	N	N	Y	4
NUCPROT1326	PA84574	CAE00176	Foxo6			Y	Y	N	Y	Y	Y	N	N	N	N	4
NUCPROT1327	PA102838		Hnrpa0			Y	Y	Y	Y	Y	N	N	N	N	N	4
NUCPROT1328	PA111436	BAC27336	Zfp709		Cytoplasm; Nucleus	Y	Y	Y	Y	Y	N	N	N	N	N	4
NUCPROT1329	PA111412	BAE30926	Vav1		Nucleus; Cytoplasm	Y	Y	N	N	Y	N	N	N	Y	Y	4
NUCPROT1330	PA102401	BAE26376	Smc2			Y	Y	Y	Y	N	Y	N	N	N	N	4
NUCPROT1331	PA80536	BAC66461	Grwd1			Y	N	N	Y	Y	Y	Y	N	N	N	4
NUCPROT1332	PA78617	AAH58661	Zbtb39		Nucleus	Y	Y	Y	Y	Y	N	N	N	N	N	4
NUCPROT1333	PA75661	AAO88011	Bcas1		Nucleus	Y	Y	Y	N	Y	Y	N	N	N	N	4
NUCPROT1334	PA98331		Zfp558		Nucleus	Y	Y	Y	Y	Y	N	N	N	N	N	4
NUCPROT1335	PA102908	BAE25441	Xrcc6		Nucleus	Y	Y	N	Y	Y	Y	N	N	N	N	4
NUCPROT1336	PA168856	AAL62093	Ppp1r16b		Cytoplasm; Nucleus	Y	Y	Y	N	Y	Y	N	N	N	N	4
NUCPROT1337	PA111805		Hoxc4		Nucleus	Y	Y	N	Y	Y	Y	N	N	N	N	4
NUCPROT1338	PA83562	CAA71856	Rbpsuhl		Nucleus; Cytoplasm	Y	Y	N	Y	Y	N	Y	N	N	N	4
NUCPROT1339	PA19560	AAH14688	Ppan			Y	Y	N	N	Y	Y	Y	N	N	N	4
NUCPROT1340	PA167890		Nola3			Y	Y	N	Y	N	Y	Y	N	N	N	4
NUCPROT1341	PA106013	BAC26658	Map3k12		Nucleus; Cytoplasm	Y	Y	Y	N	Y	Y	N	N	N	N	4
NUCPROT1342	PA72080	AAC17422	Srrm1			Y	Y	N	Y	Y	Y	N	N	N	N	4
NUCPROT1343	PA109583	BAC37297	Nupl2			Y	Y	Y	N	Y	Y	N	N	N	N	4
NUCPROT1344	PA113120	BAE25549	Hnf4g		Nucleus	Y	Y	N	Y	Y	N	Y	N	N	N	4
NUCPROT1345	PA159675	AAR23928	Sirt1			Y	Y	Y	Y	N	Y	N	N	N	N	4
NUCPROT1346	PA105721	BAE39579	Rbm14			Y	Y	N	Y	Y	Y	N	N	N	N	4
NUCPROT1347	PA105143	AAB81554	Map2k4			Y	Y	Y	N	Y	Y	N	N	N	N	4
NUCPROT1348	PA74658	AAH29753	Sf3a1			Y	Y	Y	Y	N	Y	N	N	N	N	4
NUCPROT1349	PA83597	AAH49182	Hr		Nucleus	Y	Y	Y	Y	N	Y	N	N	N	N	4
NUCPROT1350	PA177067	BAE34655	Cebpz			Y	Y	N	Y	Y	N	Y	N	N	N	4
NUCPROT1351	PA71822	AAH55318	Mcm2		Nucleus	Y	Y	N	Y	Y	Y	N	N	N	N	4
NUCPROT1352	PA98709	AAH21333	Med25		Nucleus	Y	Y	Y	N	Y	N	N	N	N	Y	4
NUCPROT1353	PA226911		Tmem44		Nucleus	Y	Y	Y	N	Y	Y	N	N	N	N	4
NUCPROT1354	PA168618	BAE39776	Zcchc8		Nucleus	Y	Y	Y	N	Y	Y	N	N	N	N	4
NUCPROT1355	PA222113	AAI19187	Zbtb3		Nucleus; Cytoplasm	Y	Y	N	Y	Y	Y	N	N	N	N	4
NUCPROT1356	PA76245	AAH49118	Fmo5			Y	Y	N	Y	Y	Y	N	N	N	N	4
NUCPROT1357	PA98220		Rps8			Y	Y	Y	N	Y	Y	N	N	N	N	4
NUCPROT1358	PA72704	AAH49543	Lsm2			Y	Y	N	Y	Y	Y	N	N	N	N	4
NUCPROT1359	PA72790	AAK00650	Zfp318			Y	Y	Y	N	Y	Y	N	N	N	N	4
NUCPROT1360	PA72233	AAH46277	Lrrc6		Cytoplasm; Nucleus	Y	Y	Y	Y	N	N	Y	N	N	N	4
NUCPROT1361	PA100203		Pop7			Y	Y	Y	Y	N	Y	N	N	N	N	4
NUCPROT1362	PA109668		Myod1			Y	Y	N	Y	Y	Y	N	N	N	N	4
NUCPROT1363	PA105678	BAC26111	Map2k7			Y	Y	Y	N	Y	Y	N	N	N	N	4
NUCPROT1364	PA173141	AAH20122	Rnf2			Y	Y	Y	Y	Y	N	N	N	N	N	4
NUCPROT1365	PA73453	AAH50017	Narg1		Nucleus; Cytoplasm	Y	Y	Y	Y	N	N	N	N	N	Y	4
NUCPROT1366	PA72252	AAD20989	Zbtb33			Y	Y	Y	Y	Y	N	N	N	N	N	4
NUCPROT1367	PA104257	BAE21608	Ankrd42		Nucleus	Y	Y	Y	N	Y	N	N	N	Y	N	4
NUCPROT1368	PA151353	AAH62148	Neurog1		Nucleus	Y	Y	N	Y	Y	Y	N	N	N	N	4
NUCPROT1369	PA71486	AAC80010	Timeless			Y	Y	N	Y	Y	Y	N	N	N	N	4
NUCPROT1370	PA71812	AAC53200	Clock		Nucleus	Y	Y	Y	Y	N	Y	N	N	N	N	4
NUCPROT1371	PA76989	AAL03942	Socs4		Nucleus	Y	Y	Y	N	Y	Y	N	N	N	N	4
NUCPROT1372	PA168363	AAH58258	Mapk1		Nucleus; Cytoplasm	Y	N	N	N	N	N	Y	Y	Y	Y	4
NUCPROT1373	PA73661	AAH58581	Maged2		Nucleolus; Nucleus; Cytoplasmic_Puncta; Cytoplasm	Y	Y	Y	N	Y	Y	N	N	N	N	4
NUCPROT1374	PA83334	AAB71377	Brca2			Y	Y	Y	N	Y	Y	N	N	N	N	4
NUCPROT1375	PA71907	CAB56169	Vax2		Nucleus	Y	Y	N	Y	Y	Y	N	N	N	N	4
NUCPROT1376	PA107494	BAE34698	Ica1l		Nucleus; Cytoplasm	Y	Y	N	N	N	Y	Y	N	N	Y	4
NUCPROT1377	PA99613	BAE25272	Herc4		Nucleus	Y	N	N	Y	Y	N	N	N	Y	Y	4
NUCPROT1378	PA102963	BAE26096	Srfbp1		Nucleus	Y	Y	Y	Y	Y	N	N	N	N	N	4
NUCPROT1379	PA73676	CAD27225	Ofd1			Y	Y	Y	N	Y	Y	N	N	N	N	4
NUCPROT1380	PA109248	BAC36784	Zfp277		Nucleus; Cytoplasm	Y	Y	N	Y	Y	N	N	N	N	Y	4
NUCPROT1381	PA83778	AAD45930	Zfp235		Nucleus	Y	Y	Y	Y	Y	N	N	N	N	N	4
NUCPROT1382	PA79619	AAL62331	Carf			Y	Y	Y	N	Y	Y	N	N	N	N	4
NUCPROT1383	PA82462	AAC68877	Mbd3			Y	Y	Y	Y	N	Y	N	N	N	N	4
NUCPROT1384	PA78816	CAA56450	Anapc1			Y	Y	Y	N	Y	Y	N	N	N	N	4
NUCPROT1385	PA226734	AAH54122	Ccnt2		Nucleus; Cytoplasm	Y	Y	N	Y	Y	Y	N	N	N	N	4
NUCPROT1386	PA222374	BAC37550	Nkrf			Y	Y	Y	Y	N	Y	N	N	N	N	4
NUCPROT1387	PA101637	BAE23883	Ncapd3			Y	Y	Y	Y	N	N	Y	N	N	N	4
NUCPROT1388	PA74958	AAH50756	Gtf2a1lf		Nucleus; Cytoplasm	Y	Y	N	Y	Y	Y	N	N	N	N	4
NUCPROT1389	PA85439	AAH52697	Sf3a2			Y	Y	N	Y	Y	Y	N	N	N	N	4
NUCPROT1390	PA105044	BAC35469	Sap130		Nucleus; Cytoplasm	Y	Y	Y	N	Y	Y	N	N	N	N	4
NUCPROT1391	PA78205	BAB97389	Hecw1		Nucleus	Y	Y	Y	N	Y	Y	N	N	N	N	4
NUCPROT1392	PA107995	BAC35566	Tdg			Y	Y	N	Y	Y	Y	N	N	N	N	4
NUCPROT1393	PA98717		5730406M06Rik		Nucleus	Y	Y	Y	Y	Y	N	N	N	N	N	4
NUCPROT1394	PA81618	AAH16886	Nab1		Nucleus	Y	Y	N	Y	Y	Y	N	N	N	N	4
NUCPROT1395	PA157837	AAH35523	A930008G19Rik		Nucleus	Y	Y	N	N	Y	Y	N	N	N	Y	4
NUCPROT1396	PA99896		Spata3		Nucleus	Y	Y	N	Y	Y	Y	N	N	N	N	4
NUCPROT1397	PA107955	BAE25971	Rpo1-2		Nucleus; Cytoplasm	Y	Y	N	Y	Y	N	Y	N	N	N	4
NUCPROT1398	PA106596	BAC34227	Mlf1ip			Y	Y	Y	N	Y	Y	N	N	N	N	4
NUCPROT1399	PA112555		BC008163			Y	Y	Y	N	Y	N	Y	N	N	N	4
NUCPROT1400	PA109601	BAE25986	Pa2g4			Y	Y	N	Y	Y	Y	N	N	N	N	4
NUCPROT1401	PA177303	AAH31132	Noc3l			Y	Y	Y	Y	Y	N	N	N	N	N	4
NUCPROT1402	PA9544	BAB78517	Ahctf1			Y	Y	Y	N	Y	Y	N	N	N	N	4
NUCPROT1403	PA103181		Nola1			Y	Y	N	Y	N	Y	Y	N	N	N	4
NUCPROT1404	PA71572	BAA87861	Pcm1		Nucleus	Y	Y	Y	Y	Y	N	N	N	N	N	4
NUCPROT1405	PA107740	BAE27021	Nup43			Y	Y	Y	Y	Y	N	N	N	N	N	4
NUCPROT1406	PA106445	AAH13550	Taf5l		Nucleus;	Y	Y	N	Y	Y	Y	N	N	N	N	4
NUCPROT1407	PA101566		1700025E21Rik		Nucleus	Y	Y	Y	N	Y	Y	N	N	N	N	4
NUCPROT1408	PA222232		Gtf3a		Nucleus	Y	Y	Y	Y	Y	N	N	N	N	N	4
NUCPROT1409	PA74257	CAB63700	Limd1		Nucleus; Cytoplasm	Y	Y	Y	N	Y	Y	N	N	N	N	4
NUCPROT1410	PA121533	BAC32445	B230218L05Rik		Nucleus	Y	Y	Y	N	Y	Y	N	N	N	N	4
NUCPROT1411	PA105711		1700012B07Rik		Nucleus	Y	Y	Y	N	Y	Y	N	N	N	N	4
NUCPROT1412	PA104536	BAC29503	2810002I04Rik		Nucleus	Y	Y	Y	Y	Y	N	N	N	N	N	4
NUCPROT1413	PA168264	AAH03785	Rbbp4		Nucleus; Cytoplasm	Y	Y	Y	Y	Y	N	N	N	N	N	4
NUCPROT1414	PA83083	CAA44484	Cebpb		Nucleus	Y	Y	N	Y	Y	Y	N	N	N	N	4
NUCPROT1415	PA81704	AAC52928	Ctcf			Y	Y	Y	Y	Y	N	N	N	N	N	4
NUCPROT1416	PA82248	AAH27807	Lrrc56		Nucleus	Y	Y	N	N	Y	Y	N	N	N	Y	4
NUCPROT1417	PA108781	BAC97990	Depdc5		Nucleus; Cytoplasm	Y	Y	Y	N	Y	N	N	N	N	Y	4
NUCPROT1418	PA101150		4930532L20Rik		Nucleus	Y	Y	Y	N	N	N	N	N	Y	Y	4
NUCPROT1419	PA100371		3230401D17Rik		Nucleus	Y	Y	Y	N	Y	Y	N	N	N	N	4
NUCPROT1420	PA84423	AAH57104	Nr2e1		Nucleus	Y	Y	N	Y	Y	Y	N	N	N	N	4
NUCPROT1421	PA222284	AAC72432	Rbbp6			Y	Y	Y	Y	Y	N	N	N	N	N	4
NUCPROT1422	PA72197	AAH10702	Mad1l1			Y	Y	N	Y	Y	Y	N	N	N	N	4
NUCPROT1423	PA84637	AAH55107	BC055107		Nucleus	Y	Y	N	Y	Y	Y	N	N	N	N	4
NUCPROT1424	PA99137	AAH55310	Zfp712		Nucleus	Y	Y	Y	Y	Y	N	N	N	N	N	4
NUCPROT1425	PA72015	AAD42073	Smc3			Y	Y	Y	Y	N	Y	N	N	N	N	4
NUCPROT1426	PA73493	AAN23117	Trip4		Nucleus; Cytoplasm	Y	Y	N	Y	N	Y	Y	N	N	N	4
NUCPROT1427	PA100132		Ndn		Nucleus	Y	Y	N	Y	N	Y	Y	N	N	N	4
NUCPROT1428	PA122017		Rrs1			Y	Y	Y	Y	N	Y	N	N	N	N	4
NUCPROT1429	PA151914	AAH30321	Rgs14			Y	Y	Y	N	Y	Y	N	N	N	N	4
NUCPROT1430	PA109186	BAE38656	Zbtb37		Cytoplasm; Nucleus	Y	Y	N	Y	Y	N	N	N	N	Y	4
NUCPROT1431	PA72847	AAF64490	Wrn			Y	Y	N	Y	Y	Y	N	N	N	N	4
NUCPROT1432	PA106454	AAI20636	Tbx19		Nucleus	Y	Y	N	Y	Y	Y	N	N	N	N	4
NUCPROT1433	PA80057	AAH14716	Wwox			Y	Y	N	Y	Y	Y	N	N	N	N	4
NUCPROT1434	PA75451	AAH30391	St5		Nucleus	Y	Y	Y	N	Y	Y	N	N	N	N	4
NUCPROT1435	PA106423		AI854703		Nucleus; Cytoplasm	Y	Y	N	Y	Y	Y	N	N	N	N	4
NUCPROT1436	PA80659	AAH02027	Frg1			Y	Y	Y	N	Y	N	Y	N	N	N	4
NUCPROT1437	PA72244	AAB87567	Nasp			Y	Y	Y	Y	Y	N	N	N	N	N	4
NUCPROT1438	PA74528	AAH57645	Rcc1			Y	Y	N	Y	Y	Y	N	N	N	N	4
NUCPROT1439	PA98665	AAH40370	Sec24c		Nucleus; Cytoplasm	Y	Y	Y	N	Y	N	Y	N	N	N	4
NUCPROT1440	PA105617		Dnajb6			Y	Y	Y	N	Y	Y	N	N	N	N	4
NUCPROT1441	PA104461	AAC29497	Vrk1			Y	Y	Y	N	N	Y	Y	N	N	N	4
NUCPROT1442	PA111991		Mxd3		Nucleus	Y	Y	N	Y	Y	N	Y	N	N	N	4
NUCPROT1443	PA168259	AAC04388	Plrg1		Nucleus; Cytoplasm	Y	N	N	Y	Y	Y	Y	N	N	N	4
NUCPROT1444	PA103474		Prr15		Nucleus	Y	Y	Y	N	Y	Y	N	N	N	N	4
NUCPROT1445	PA110038	AAH03901	Cdk9		Nucleus; Cytoplasm	Y	Y	N	Y	Y	N	Y	N	N	N	4
NUCPROT1446	PA76426	AAH42415	Uaca			Y	Y	Y	N	Y	Y	N	N	N	N	4
NUCPROT1447	PA107845	BAC33336	4921511I16Rik			Y	Y	Y	Y	Y	N	N	N	N	N	4
NUCPROT1448	PA102764	AAH25975	Pja1		Nucleus	Y	Y	Y	N	Y	Y	N	N	N	N	4
NUCPROT1449	PA83715	AAC13554	Ppargc1a			Y	Y	Y	Y	Y	N	N	N	N	N	4
NUCPROT1450	PA110315		Dmrtc1c		Nucleus	Y	Y	Y	N	Y	Y	N	N	N	N	4
NUCPROT1451	PA157810	BAE27877	Gcap14		Nucleus	Y	Y	Y	N	Y	Y	N	N	N	N	4
NUCPROT1452	PA77008	AAH43075	Zfp535		Nucleus; Cytoplasm	Y	Y	N	Y	Y	N	Y	N	N	N	4
NUCPROT1453	PA113024		3830403N18Rik		Nucleus	Y	Y	Y	Y	N	Y	N	N	N	N	4
NUCPROT1454	PA176813	BAE25741	Exosc10			Y	Y	N	Y	N	Y	Y	N	N	N	4
NUCPROT1455	PA222251	AAH62176	2400003N08Rik		Nucleus	Y	Y	Y	N	Y	Y	N	N	N	N	4
NUCPROT1456	PA227170	CAA48801	Ank1		Nucleus; Cytoplasm	Y	Y	N	N	Y	N	N	N	Y	Y	4
NUCPROT1457	PA108245		Znhit4		Nucleus	Y	Y	Y	N	Y	Y	N	N	N	N	4
NUCPROT1458	PA109070		Sfrs4			Y	Y	N	Y	Y	Y	N	N	N	N	4
NUCPROT1459	PA105958	AAH59273	Zfp9		Nucleus; Cytoplasm	Y	Y	Y	Y	Y	N	N	N	N	N	4
NUCPROT1460	PA81391	AAH21798	Pparg		Nucleus	Y	Y	N	Y	Y	N	N	N	N	Y	4
NUCPROT1461	PA134185	AAA83217	E2f1			Y	Y	N	Y	Y	Y	N	N	N	N	4
NUCPROT1462	PA157897	BAE27795	Akap6			Y	Y	Y	N	Y	Y	N	N	N	N	4
NUCPROT1463	PA176807	AAH58111	0		Nucleus; Cytoplasm	Y	Y	N	Y	N	Y	Y	N	N	N	4
NUCPROT1464	PA100600	BAC32766	Stat1		Nucleus; Cytoplasm	Y	Y	N	Y	Y	N	N	N	N	Y	4
NUCPROT1465	PA105862	AAI20690	Mcm10		Cytoplasm	Y	Y	Y	Y	Y	N	N	N	N	N	4
NUCPROT1466	PA71816	AAH24731	Rax		Nucleus	Y	Y	Y	Y	Y	N	N	N	N	N	4
NUCPROT1467	PA113065		Hes7		Nucleus; Cytoplasm	Y	Y	N	Y	Y	Y	N	N	N	N	4
NUCPROT1468	PA134246	AAH58652	Nlk			Y	Y	Y	Y	N	N	Y	N	N	N	4
NUCPROT1469	PA77107	AAH31652	Senp2			Y	Y	Y	N	Y	Y	N	N	N	N	4
NUCPROT1470	PA100857		Ube2w		Nucleus	Y	Y	Y	N	Y	N	N	N	Y	N	4
NUCPROT1471	PA83995	AAH39993	2610318N02Rik		Nucleus	Y	Y	Y	N	Y	Y	N	N	N	N	4
NUCPROT1472	PA20318	AAH03427	Kif22			Y	Y	N	Y	Y	Y	N	N	N	N	4
NUCPROT1473	PA175743	BAC41104	Srrm2			Y	Y	N	Y	Y	Y	N	N	N	N	4
NUCPROT1474	PA74217	AAK01620	Ankra2		Nucleus	Y	N	Y	Y	Y	N	N	N	Y	N	4
NUCPROT1475	PA98221		Dimt1			Y	Y	N	Y	N	Y	Y	N	N	N	4
NUCPROT1476	PA119460	BAE20450	Acd		Nucleus	Y	Y	Y	N	Y	Y	N	N	N	N	4
NUCPROT1477	PA221957	BAE22450	Ddx5			Y	Y	N	Y	Y	Y	N	N	N	N	4
NUCPROT1478	PA82782	BAA04202	Pola1			Y	Y	N	Y	Y	Y	N	N	N	N	4
NUCPROT1479	PA76516	AAH12849	Hnrpll			Y	Y	Y	Y	N	Y	N	N	N	N	4
NUCPROT1480	PA179234	AAG53487	Trim7			Y	N	Y	Y	Y	Y	N	N	N	N	4
NUCPROT1481	PA170892		4933409K07Rik		Nucleus	Y	Y	Y	N	Y	Y	N	N	N	N	4
NUCPROT1482	PA151662	AAH62255	Hist2h2aa2			Y	Y	Y	Y	Y	N	N	N	N	N	4
NUCPROT1483	PA98446	AAH56192	Nufip1			Y	Y	Y	N	Y	Y	N	N	N	N	4
NUCPROT1484	PA80377	AAH54768	Uble1b			Y	Y	N	Y	N	Y	Y	N	N	N	4
NUCPROT1485	PA6330	AAD25049	Map3k1			Y	Y	Y	N	N	Y	Y	N	N	N	4
NUCPROT1486	PA176878		5930416I19Rik		Nucleus	Y	Y	Y	N	Y	Y	N	N	N	N	4
NUCPROT1487	PA110733		2410003J06Rik		Nucleus; Cytoplasm	Y	Y	Y	N	Y	Y	N	N	N	N	4
NUCPROT1488	PA126755	BAC25889	Zfp456		Nucleus	Y	Y	Y	Y	Y	N	N	N	N	N	4
NUCPROT1489	PA72872	AAG50431	Gtf2a1		Nucleus; Cytoplasm	Y	Y	N	Y	Y	N	Y	N	N	N	4
NUCPROT1490	PA107182		Lbx2		Nucleus	Y	Y	N	Y	N	Y	Y	N	N	N	4
NUCPROT1491	PA108495	BAC33520	Lbxcor1			Y	Y	Y	Y	N	Y	N	N	N	N	4
NUCPROT1492	PA73486	AAN46088	Aspm			Y	Y	N	Y	Y	N	Y	N	N	N	4
NUCPROT1493	PA101946	BAE24409	Nvl		Nucleus	Y	Y	Y	Y	Y	N	N	N	N	N	4
NUCPROT1494	PA104796	AAH05460	Ncl		Nucleus	Y	Y	Y	Y	Y	N	N	N	N	N	4
NUCPROT1495	PA77418	AAC52894	Rad50			Y	Y	Y	Y	N	Y	N	N	N	N	4
NUCPROT1496	PA102129	CAI25449	Ankrd48		Nucleus	Y	Y	Y	N	Y	Y	N	N	N	N	4
NUCPROT1497	PA72764	AAH05447	Trim30		Nucleus; Cytoplasm	Y	Y	Y	Y	Y	N	N	N	N	N	4
NUCPROT1498	PA109409	BAC35165	Gabpb1		Nucleus	Y	N	Y	Y	N	N	N	N	Y	Y	4
NUCPROT1499	PA98637		Rnf141		Nucleus; Cytoplasm	Y	Y	Y	Y	Y	N	N	N	N	N	4
NUCPROT1500	PA110417	AAI20838	Zswim2		Nucleus	Y	Y	Y	N	Y	Y	N	N	N	N	4
NUCPROT1501	PA98450		Cdca8			Y	Y	Y	N	Y	Y	N	N	N	N	4
NUCPROT1502	PA180651		Nup62		Nucleus; Cytoplasm	Y	Y	N	N	Y	Y	Y	N	N	N	4
NUCPROT1503	PA98938	BAE27697	Hells			Y	Y	Y	Y	N	Y	N	N	N	N	4
NUCPROT1504	PA98710		1110059G10Rik		Nucleus	Y	Y	Y	N	Y	Y	N	N	N	N	4
NUCPROT1505	PA81964	AAB96874	Cbx4			Y	Y	N	Y	Y	Y	N	N	N	N	4
NUCPROT1506	PA105083		Tcf21		Nucleus	Y	Y	Y	Y	Y	N	N	N	N	N	4
NUCPROT1507	PA72484	AAF16910	Ing1		Nucleus	Y	Y	Y	Y	Y	N	N	N	N	N	4
NUCPROT1508	PA105446	BAE25518	Seh1l			Y	Y	Y	Y	Y	N	N	N	N	N	4
NUCPROT1509	PA101580		Dmrtc1a		Nucleus	Y	Y	Y	N	Y	Y	N	N	N	N	4
NUCPROT1510	PA111335	AAH90620	Pelp1			Y	Y	N	N	Y	Y	Y	N	N	N	4
NUCPROT1511	PA110577	BAE26298	Depdc6		Nucleus; Cytoplasm	Y	Y	Y	N	Y	Y	N	N	N	N	4
NUCPROT1512	PA108682	BAC33398	Smad3		Nucleus; Cytoplasm	Y	Y	N	Y	Y	N	Y	N	N	N	4
NUCPROT1513	PA104766		Bola1		Nucleus; Cytoplasm	Y	Y	Y	Y	N	Y	N	N	N	N	4
NUCPROT1514	PA73673	AAH52197	Mtbp		Nucleus	Y	Y	Y	N	Y	N	N	N	N	Y	4
NUCPROT1515	PA112571	BAE37256	Zfp775		Nucleus	Y	Y	N	Y	Y	Y	N	N	N	N	4
NUCPROT1516	PA102533		Cspp1		Nucleus	Y	Y	Y	N	Y	N	N	N	N	Y	4
NUCPROT1517	PA81826	AAC64292	Nfkbil1		Nucleus	Y	Y	N	N	Y	Y	Y	N	N	N	4
NUCPROT1518	PA99885	BAC26882	Asph		Endoplasmic Reticulum; Reticular; Membrane Associated; Nuclear Envelope; Nucleus	Y	Y	Y	N	N	N	Y	N	N	Y	4
NUCPROT1519	PA103779		Zfp580		Nucleus	Y	Y	N	Y	Y	Y	N	N	N	N	4
NUCPROT1520	PA168196	AAI16427	Rnf113a2		Nucleus	Y	Y	Y	N	Y	Y	N	N	N	N	4
NUCPROT1521	PA77715	AAH55718	Fezf2		Nucleus	Y	Y	N	Y	Y	Y	N	N	N	N	4
NUCPROT1522	PA132403		C030003D03Rik		Nucleus	Y	Y	Y	N	Y	Y	N	N	N	N	4
NUCPROT1523	PA110217	BAB29598	4921513D11Rik		Nucleus	Y	Y	Y	N	Y	Y	N	N	N	N	4
NUCPROT1524	PA103671		9130211I03Rik		Nucleus	Y	Y	N	Y	Y	Y	N	N	N	N	4
NUCPROT1525	PA105954		Nolc1			Y	Y	N	Y	Y	N	Y	N	N	N	4
NUCPROT1526	PA222285	AAI25294	4632411J06Rik		Nucleus	Y	Y	Y	N	Y	Y	N	N	N	N	4
NUCPROT1527	PA40460	AAH24662	D8Ertd738e			Y	Y	Y	N	Y	Y	N	N	N	N	4
NUCPROT1528	PA102281		Xlr		Nucleus	Y	Y	Y	Y	N	Y	N	N	N	N	4
NUCPROT1529	PA76555	AAA37805	Tlx2			Y	Y	N	Y	Y	Y	N	N	N	N	4
NUCPROT1530	PA110898	AAI27055	Stat6			Y	Y	Y	Y	Y	N	N	N	N	N	4
NUCPROT1531	PA101431		D530033C11Rik			Y	Y	Y	N	Y	Y	N	N	N	N	4
NUCPROT1532	PA107779	BAE25019	Wwtr1			Y	Y	Y	N	Y	Y	N	N	N	N	4
NUCPROT1533	PA157493	AAQ88275	Zfp474		Nucleus	Y	Y	Y	N	Y	Y	N	N	N	N	4
NUCPROT1534	PA73047	AAB63261	Nnp1		Nucleus	Y	Y	N	Y	Y	Y	N	N	N	N	4
NUCPROT1535	PA81381	AAO72079	Ppm1j			Y	Y	Y	Y	N	Y	N	N	N	N	4
NUCPROT1536	PA108471	AAH25029	37680		Nucleus	Y	Y	Y	N	Y	Y	N	N	N	N	4
NUCPROT1537	PA151132	AAH61034	Mbd3l1		Nucleus; Cytoplasm	Y	Y	Y	Y	N	Y	N	N	N	N	4
NUCPROT1538	PA19674	AAH25528	1700108L22Rik		Nucleus	Y	Y	N	Y	Y	Y	N	N	N	N	4
NUCPROT1539	PA177708		Zic4			Y	Y	N	Y	Y	Y	N	N	N	N	4
NUCPROT1540	PA76198	AAH47152	Map3k11			Y	Y	N	N	Y	Y	Y	N	N	N	4
NUCPROT1541	PA109361	CAI25508	Ddx52			Y	Y	N	Y	Y	N	Y	N	N	N	4
NUCPROT1542	PA73157	AAH43079	Psip1		Nucleus	Y	Y	Y	N	Y	Y	N	N	N	N	4
NUCPROT1543	PA109620	BAE22195	Anxa7			Y	Y	Y	N	Y	Y	N	N	N	N	4
NUCPROT1544	PA227164	BAE21677	Cyld		Nucleus	Y	Y	Y	N	Y	N	N	N	N	Y	4
NUCPROT1545	PA101821	AAK56502	4930579J09Rik		Nucleus	Y	Y	Y	N	Y	Y	N	N	N	N	4
NUCPROT1546	PA78578	AAH49791	Numa1			Y	Y	N	Y	Y	N	Y	N	N	N	4
NUCPROT1547	PA71643	AAK59986	Cutl1			Y	Y	N	Y	Y	Y	N	N	N	N	4
NUCPROT1548	PA106888	AAH24340	Ccdc16			Y	Y	Y	N	Y	Y	N	N	N	N	4
NUCPROT1549	PA31260	AAH20185	Crsp6		Cytoplasm; Nucleus	Y	Y	Y	Y	N	N	Y	N	N	N	4
NUCPROT1550	PA79889	AAA40415	Nfkb1		Nucleus; Cytoplasm	Y	N	N	Y	N	Y	N	N	Y	Y	4
NUCPROT1551	PA80181	CAA63733	Ss18		Nucleus	Y	Y	N	N	Y	Y	Y	N	N	N	4
NUCPROT1552	PA151683	AAH60234	Nup50			Y	Y	Y	Y	N	N	Y	N	N	N	4
NUCPROT1553	PA81599	AAH10336	H2afx			Y	Y	Y	Y	Y	N	N	N	N	N	4
NUCPROT1554	PA78497	AAP55205	Akap7			Y	Y	Y	N	Y	Y	N	N	N	N	4
NUCPROT1555	PA105473	BAC26617	Blzf1			Y	Y	Y	N	Y	N	Y	N	N	N	4
NUCPROT1556	PA112610	BAD32198	3110001I20Rik		Nucleus	Y	Y	Y	Y	Y	N	N	N	N	N	4
NUCPROT1557	PA81378	AAO47075	Nrap			Y	Y	Y	N	Y	Y	N	N	N	N	4
NUCPROT1558	PA106675	BAE26620	Zc3h11a		Nucleus	Y	Y	Y	N	Y	Y	N	N	N	N	4
NUCPROT1559	PA111866	BAE33812	Nfe2			Y	Y	N	Y	Y	Y	N	N	N	N	4
NUCPROT1560	PA80587	AAH50886	Mcm6		Nucleus	Y	Y	N	Y	Y	Y	N	N	N	N	4
NUCPROT1561	PA168292		Hnrpd		Nucleus	Y	Y	Y	Y	Y	N	N	N	N	N	4
NUCPROT1562	PA102249		Pef1		Nucleus; Cytoplasm	Y	Y	Y	N	Y	Y	N	N	N	N	4
NUCPROT1563	PA72141	AAC98673	Ybx2		Nucleus; Cytoplasm	Y	Y	N	Y	Y	Y	N	N	N	N	4
NUCPROT1564	PA80459	AAB40892	Wbp1		Endoplasmic Reticulum; Reticular; Membrane Associated; Nuclear Envelope; Nucleus; Perinuclear_Puncta	Y	Y	N	N	Y	Y	Y	N	N	N	4
NUCPROT1565	PA76128	AAH06674	Ccdc99		Nucleus	Y	Y	Y	N	Y	N	N	N	N	Y	4
NUCPROT1566	PA177115	BAC32549	Apba3		Nucleus	Y	Y	N	N	Y	Y	N	N	N	Y	4
NUCPROT1567	PA176776	AAH23668	Dedd		Nucleus	Y	Y	N	Y	Y	Y	N	N	N	N	4
NUCPROT1568	PA11083	AAL87100	Arhgef12		Cytoplasm; Nucleus	Y	Y	Y	N	Y	Y	N	N	N	N	4
NUCPROT1569	PA109526	AAH15072	Orc4l			Y	Y	N	Y	Y	N	Y	N	N	N	4
NUCPROT1570	PA73554	AAC34976	Invs			Y	Y	Y	N	Y	N	Y	N	N	N	4
NUCPROT1571	PA107177	BAC26627	Rfxdc1		Cytoplasm; Nucleus	Y	Y	Y	Y	N	Y	N	N	N	N	4
NUCPROT1572	PA79406	AAB59632	Apc			Y	Y	Y	N	Y	Y	N	N	N	N	4
NUCPROT1573	PA76205	AAK68725	1810007M14Rik		Nucleus; Cytoplasm	Y	Y	N	Y	N	Y	N	N	N	Y	4
NUCPROT1574	PA161277		Supt4h1		Nucleus; Cytoplasm	Y	N	Y	Y	N	Y	Y	N	N	N	4
NUCPROT1575	PA132094		0		Nucleus	Y	Y	N	Y	N	Y	Y	N	N	N	4
NUCPROT1576	PA105748	AAH06948	Lcp2		Nucleus	Y	Y	Y	N	Y	N	N	N	N	Y	4
NUCPROT1577	222031F10	AAH16616	#N/A		Nucleus	Y	Y	N	N	Y	Y	Y	N	N	N	4
NUCPROT1578	PA74119	AAH31540	Trim39		Nucleus; Cytoplasm	Y	Y	N	N	Y	Y	N	N	N	Y	4
NUCPROT1579	PA99950	BAE39558	Pdlim7			Y	Y	Y	N	Y	Y	N	N	N	N	4
NUCPROT1580	PA82628	AAH50800	Mael		Nucleus; Cytoplasm	Y	Y	Y	N	Y	Y	N	N	N	N	4
NUCPROT1581	PA102780		Josd3		Nucleus	Y	Y	Y	N	Y	Y	N	N	N	N	4
NUCPROT1582	PA71990	AAH53044	Gtf2i		Nucleus; Cytoplasm	Y	Y	N	Y	Y	Y	N	N	N	N	4
NUCPROT1583	PA108286	AAH92058	Sf3a3			Y	Y	Y	Y	N	N	Y	N	N	N	4
NUCPROT1584	PA177301		Ngrn			Y	Y	Y	N	Y	Y	N	N	N	N	4
NUCPROT1585	PA157754	AAH65177	Ankrd6		Nucleus; Cytoplasm	Y	Y	Y	N	Y	N	Y	N	N	N	4
NUCPROT1586	PA109011	BAC37103	BC024139		Cytoplasm; Nucleus	Y	Y	Y	N	Y	N	N	N	N	Y	4
NUCPROT1587	PA176890	AAH25431	Gtpbp4			Y	Y	Y	Y	N	Y	N	N	N	N	4
NUCPROT1588	PA107711	BAC32249	Parn			Y	Y	N	Y	Y	Y	N	N	N	N	4
NUCPROT1589	PA86721	CAA69719	Sycp3			Y	Y	Y	Y	N	Y	N	N	N	N	4
NUCPROT1590	PA110753	BAE32542	Men1		Nucleus; Cytoplasm	Y	Y	N	Y	N	Y	Y	N	N	N	4
NUCPROT1591	PA81485	AAA85354	Trim27			Y	Y	N	Y	Y	Y	N	N	N	N	4
NUCPROT1592	PA100280	AAH23137	Pwp1		Nucleus; Cytoplasm	Y	Y	Y	Y	N	N	Y	N	N	N	4
NUCPROT1593	PA112701	AAH92224	Gpkow		Nucleus	Y	Y	Y	N	N	Y	Y	N	N	N	4
NUCPROT1594	PA102980		Krt8			Y	Y	Y	N	Y	Y	N	N	N	N	4
NUCPROT1595	PA100605		0		Nucleus	Y	Y	Y	N	Y	N	Y	N	N	N	4
NUCPROT1596	PA105106	BAC27308	Gab3		Nucleus	Y	Y	Y	N	Y	Y	N	N	N	N	4
NUCPROT1597	PA80623	AAM09026	Hexim1			Y	Y	N	Y	Y	Y	N	N	N	N	4
NUCPROT1598	PA226720		2810408M09Rik			Y	N	Y	Y	Y	Y	N	N	N	N	4
NUCPROT1599	PA102057	BAB22335	Tsen54		Nucleus	Y	Y	N	Y	Y	Y	N	N	N	N	4
NUCPROT1600	PA76014	AAH13455	Hmga1		Nucleus	Y	Y	N	Y	Y	Y	N	N	N	N	4
NUCPROT1601	PA72698	AAH52458	Rai14		Cytoplasm; Nucleus	Y	Y	Y	N	Y	Y	N	N	N	N	4
NUCPROT1602	PA151953	AAH64468	4930452B06Rik		Nucleus	Y	Y	Y	N	N	Y	N	N	N	Y	4
NUCPROT1603	PA104506	BAC98142	6030408C04Rik		Cytoplasm; Nucleus	Y	Y	Y	Y	Y	N	N	N	N	N	4
NUCPROT1604	PA82638	AAH51018	Nhlh1		Nucleus; Cytoplasm	Y	Y	N	Y	Y	Y	N	N	N	N	4
NUCPROT1605	PA75998	AAH16231	Gtf2h2		Nucleus	Y	Y	N	Y	Y	Y	N	N	N	N	4
NUCPROT1606	PA110737		2410012M07Rik		Nucleus; Cytoplasm	Y	Y	N	N	Y	Y	Y	N	N	N	4
NUCPROT1607	PA103762		Abt1		Nucleus	Y	Y	Y	N	Y	Y	N	N	N	N	4
NUCPROT1608	PA104777	BAC27681	Camkk2			Y	Y	Y	N	Y	Y	N	N	N	N	4
NUCPROT1609	PA76610	BAC06477	Neil1			Y	Y	Y	Y	Y	N	N	N	N	N	4
NUCPROT1610	PA157843	AAS77818	Magi1		Nucleus; Cytoplasm	Y	Y	N	N	Y	Y	Y	N	N	N	4
NUCPROT1611	PA73076	BAA87959	Maged1		Cytoplasm; Nucleus	Y	Y	N	N	Y	Y	N	N	N	Y	4
NUCPROT1612	PA104588	BAE28226	1700020O03Rik		Nucleus	Y	Y	N	N	Y	Y	N	N	N	Y	4
NUCPROT1613	PA112167	AAH90961	Exod1		Nucleus	Y	Y	N	N	Y	Y	N	N	N	Y	4
NUCPROT1614	PA73427	AAO84505	Dppa3			Y	Y	Y	N	Y	Y	N	N	N	N	4
NUCPROT1615	PA81038	AAC53302	Eed			Y	Y	N	Y	Y	Y	N	N	N	N	4
NUCPROT1616	PA100233		Nfya			Y	Y	N	Y	Y	Y	N	N	N	N	4
NUCPROT1617	PA127846	AAH49915	Eif4a1			Y	Y	Y	Y	Y	N	N	N	N	N	4
NUCPROT1618	PA106321	AAH72644	Cdc14a			Y	N	N	Y	Y	Y	Y	N	N	N	4
NUCPROT1619	PA98356		Snrpd1			Y	Y	N	Y	Y	Y	N	N	N	N	4
NUCPROT1620	PA82022	AAH57033	Gnl3l			Y	Y	Y	Y	Y	N	N	N	N	N	4
NUCPROT1621	PA83440	CAA38445	Pou3f1		Nucleus	Y	Y	N	Y	Y	Y	N	N	N	N	4
NUCPROT1622	PA168129		Mnat1		Nucleus; Cytoplasm	Y	Y	N	Y	Y	Y	N	N	N	N	4
NUCPROT1623	PA73544	AAC71772	Net1		Nucleus	Y	Y	N	N	Y	Y	N	N	N	Y	4
NUCPROT1624	PA180019	AAZ99450	Nr5a2			Y	Y	Y	Y	Y	N	N	N	N	N	4
NUCPROT1625	PA112338		C330003B14Rik		Nucleus	Y	Y	Y	Y	N	Y	N	N	N	N	4
NUCPROT1626	PA106560	BAC31483	Senp5			Y	Y	Y	Y	Y	N	N	N	N	N	4
NUCPROT1627	PA168100		Edaradd		Nucleus	Y	Y	Y	N	N	Y	N	N	N	N	3
NUCPROT1628	PA98732		Surb7		Nucleus; Cytoplasm	Y	N	Y	Y	Y	N	N	N	N	N	3
NUCPROT1629	PA73728	AAH55045	Wasl		Nucleus; Cytoplasm	Y	Y	N	N	Y	N	Y	N	N	N	3
NUCPROT1630	PA109235		H2-Ke2		Nucleus	Y	Y	N	Y	N	Y	N	N	N	N	3
NUCPROT1631	PA9120	AAH03932	2900092E17Rik		Nucleus	Y	Y	N	Y	Y	N	N	N	N	N	3
NUCPROT1632	PA105695		Pnkp			Y	Y	N	Y	Y	N	N	N	N	N	3
NUCPROT1633	PA176698		Imp3			Y	N	N	Y	Y	N	Y	N	N	N	3
NUCPROT1634	PA179214	AAD31389	Snurf			Y	Y	N	N	Y	Y	N	N	N	N	3
NUCPROT1635	PA100805		Spop		Nucleus	Y	Y	N	Y	Y	N	N	N	N	N	3
NUCPROT1636	PA73474	AAM77749	Lin28		Nucleus; Cytoplasm	Y	Y	N	Y	N	Y	N	N	N	N	3
NUCPROT1637	PA160901		Ypel1		Nucleus	Y	N	Y	Y	N	Y	N	N	N	N	3
NUCPROT1638	PA72500	AAF73219	Exosc9			Y	N	N	Y	N	Y	Y	N	N	N	3
NUCPROT1639	PA176941		Thoc1		Nucleus	Y	Y	N	Y	Y	N	N	N	N	N	3
NUCPROT1640	PA176811		Snrpf			Y	Y	N	Y	N	Y	N	N	N	N	3
NUCPROT1641	PA107209		D2Wsu81e			Y	Y	N	N	Y	Y	N	N	N	N	3
NUCPROT1642	PA74562	AAH52656	Exosc7			Y	N	N	Y	Y	Y	N	N	N	N	3
NUCPROT1643	PA103701		Bub3			Y	Y	N	Y	Y	N	N	N	N	N	3
NUCPROT1644	PA104566		Cnot8		Nucleus; Cytoplasm	Y	N	N	Y	N	Y	Y	N	N	N	3
NUCPROT1645	PA78249	CAA41741	Camk4		Nucleus; Cytoplasm	Y	Y	Y	N	Y	N	N	N	N	N	3
NUCPROT1646	PA109532		Nr1h4		Nucleus; Cytoplasm	Y	Y	N	Y	Y	N	N	N	N	N	3
NUCPROT1647	PA82297	AAH30169	Psmc3ip			Y	Y	N	Y	N	Y	N	N	N	N	3
NUCPROT1648	PA77356	AAH06939	Stambp			Y	Y	Y	Y	N	N	N	N	N	N	3
NUCPROT1649	PA157840		Centb5		Nucleus; Cytoplasm	Y	Y	Y	N	N	Y	N	N	N	N	3
NUCPROT1650	PA111077		Rps25			Y	Y	Y	N	Y	N	N	N	N	N	3
NUCPROT1651	PA98551		Nrarp		Nucleus; Cytoplasm	Y	Y	N	N	Y	Y	N	N	N	N	3
NUCPROT1652	PA108189		Hand2		Nucleus	Y	Y	Y	Y	N	N	N	N	N	N	3
NUCPROT1653	PA222127	CAA50040	Mark2			Y	Y	Y	N	Y	N	N	N	N	N	3
NUCPROT1654	PA98789		Csnk1a1			Y	N	N	N	N	N	N	Y	Y	Y	3
NUCPROT1655	PA103093		Ddx3x		Nucleus	Y	Y	N	Y	Y	N	N	N	N	N	3
NUCPROT1656	PA111885		Rab11b		Nucleus; Nuclear Envelope	Y	N	Y	N	N	N	N	Y	Y	N	3
NUCPROT1657	PA79625	AAH49954	Samd14		Nucleus	Y	Y	N	N	Y	Y	N	N	N	N	3
NUCPROT1658	PA82003	AAH19540	Nr0b2		Nucleus; Cytoplasm	Y	N	N	Y	N	Y	Y	N	N	N	3
NUCPROT1659	PA73433	AAM46823	0		Nucleus; Cytoplasm	Y	Y	N	Y	N	Y	N	N	N	N	3
NUCPROT1660	PA170408		Hspa8			Y	N	N	N	N	N	N	Y	Y	Y	3
NUCPROT1661	PA105493		Gins1			Y	Y	N	Y	N	Y	N	N	N	N	3
NUCPROT1662	PA122330		5033413D22Rik		Nucleus	Y	Y	Y	N	N	Y	N	N	N	N	3
NUCPROT1663	PA222114		4632417K18Rik		Nucleus	Y	Y	Y	N	Y	N	N	N	N	N	3
NUCPROT1664	PA80891	AAH27005	Sdpr		Nucleus	Y	Y	N	Y	N	Y	N	N	N	N	3
NUCPROT1665	PA108295		Tubd1			Y	N	Y	Y	Y	N	N	N	N	N	3
NUCPROT1666	PA81019	CAA71093	Taf1c		Nucleus	Y	Y	Y	N	N	N	Y	N	N	N	3
NUCPROT1667	PA132263		Tsen34			Y	Y	N	Y	Y	N	N	N	N	N	3
NUCPROT1668	PA221968		Usp36			Y	Y	N	Y	N	Y	N	N	N	N	3
NUCPROT1669	PA51065	AAH22733	0610037D15Rik		Nucleus; Cytoplasm	Y	N	N	Y	Y	Y	N	N	N	N	3
NUCPROT1670	PA40658	AAH28922	Ssh3			Y	N	N	Y	Y	Y	N	N	N	N	3
NUCPROT1671	PA79834	AAH54730	Ss18l1		Nucleus	Y	Y	N	N	Y	N	Y	N	N	N	3
NUCPROT1672	PA99305		Prr6			Y	Y	Y	N	N	Y	N	N	N	N	3
NUCPROT1673	PA83707	AAD02247	Srpk3		Nucleus	Y	Y	N	N	Y	Y	N	N	N	N	3
NUCPROT1674	PA227104		0610030E20Rik		Nucleus	Y	Y	Y	N	Y	N	N	N	N	N	3
NUCPROT1675	PA76494	AAH51470	Snrpg			Y	Y	N	Y	N	Y	N	N	N	N	3
NUCPROT1676	PA176664		Vti1a		Nucleus; Cytoplasm	Y	Y	Y	N	N	Y	N	N	N	N	3
NUCPROT1677	PA226938		Hnrpm			Y	Y	Y	Y	N	N	N	N	N	N	3
NUCPROT1678	PA167720		Rpl6			Y	Y	N	N	Y	Y	N	N	N	N	3
NUCPROT1679	PA106690		Hdac8		Nucleus; Cytoplasm	Y	N	N	Y	N	Y	Y	N	N	N	3
NUCPROT1680	PA99507		Surf4			Y	Y	N	Y	N	Y	N	N	N	N	3
NUCPROT1681	PA222056		Dgcr6			Y	Y	N	N	Y	N	Y	N	N	N	3
NUCPROT1682	PA79336	BAB32671	Prpf8			Y	Y	N	Y	N	N	Y	N	N	N	3
NUCPROT1683	PA109737		Mysm1		Nucleus	Y	Y	N	Y	N	Y	N	N	N	N	3
NUCPROT1684	PA100627		Carhsp1		Nucleus; Cytoplasm	Y	Y	N	N	Y	Y	N	N	N	N	3
NUCPROT1685	PA124253		Fhl2			Y	Y	N	Y	Y	N	N	N	N	N	3
NUCPROT1686	PA112090		Elk1		Nucleus	Y	Y	N	Y	Y	N	N	N	N	N	3
NUCPROT1687	PA102243		4921524J17Rik		Nucleus	Y	Y	Y	N	Y	N	N	N	N	N	3
NUCPROT1688	PA161130		Zc3hc1			Y	Y	Y	N	Y	N	N	N	N	N	3
NUCPROT1689	PA109371		Spag5		Nucleus; Cytoplasm	Y	Y	N	N	N	Y	N	N	N	Y	3
NUCPROT1690	PA106313		Tasp1			Y	Y	N	N	Y	Y	N	N	N	N	3
NUCPROT1691	PA72347	AAH24859	Bat1a			Y	Y	N	Y	Y	N	N	N	N	N	3
NUCPROT1692	PA78025	BAC53845	Snf1lk2			Y	Y	Y	N	N	Y	N	N	N	N	3
NUCPROT1693	PA227114		Cnbp		Nucleus; Cytoplasm	Y	N	Y	Y	N	Y	N	N	N	N	3
NUCPROT1694	PA110663		Phf5a		Nucleus; Cytoplasm	Y	N	N	Y	N	Y	Y	N	N	N	3
NUCPROT1695	PA79599	AAH22726	Ankrd33		Nucleus	Y	Y	N	N	Y	Y	N	N	N	N	3
NUCPROT1696	PA74903	AAH48462	1700001K19Rik		Nucleus	Y	Y	Y	N	N	Y	N	N	N	N	3
NUCPROT1697	PA172720		Asb1		Nucleus	Y	N	N	N	Y	N	N	N	Y	Y	3
NUCPROT1698	PA151735	AAH63261	Ascc3l1			Y	Y	Y	Y	N	N	N	N	N	N	3
NUCPROT1699	PA84810	AAH56232	AA408556			Y	Y	N	Y	N	Y	N	N	N	N	3
NUCPROT1700	PA104746		Dnajc18		Endoplasmic Reticulum; Reticular; Membrane Associated; Nuclear Envelope; Nucleus	Y	Y	Y	N	N	Y	N	N	N	N	3
NUCPROT1701	222017B03	AY526095	#N/A		Nucleus; Cytoplasm	Y	Y	N	N	Y	Y	N	N	N	N	3
NUCPROT1702	PA102351		Tceal6		Nucleus	Y	Y	N	Y	Y	N	N	N	N	N	3
NUCPROT1703	PA177352		Dusp9			Y	Y	N	N	Y	Y	N	N	N	N	3
NUCPROT1704	PA222315		Bag4		Nucleus; Cytoplasm	Y	Y	Y	N	Y	N	N	N	N	N	3
NUCPROT1705	PA102572		Cdc25b			Y	Y	N	N	Y	Y	N	N	N	N	3
NUCPROT1706	PA73429	AAM97148	Spag16			Y	Y	N	N	Y	Y	N	N	N	N	3
NUCPROT1707	PA99564		Ssna1			Y	Y	N	Y	N	N	Y	N	N	N	3
NUCPROT1708	PA101645		Rshl2b		Nucleus	Y	Y	N	N	N	Y	N	N	N	Y	3
NUCPROT1709	PA221982		Esrrb		Nucleus	Y	Y	N	Y	Y	N	N	N	N	N	3
NUCPROT1710	PA105652		B230120H23Rik			Y	Y	Y	N	Y	N	N	N	N	N	3
NUCPROT1711	PA151513		Zfp647		Nucleus	Y	Y	N	Y	Y	N	N	N	N	N	3
NUCPROT1712	PA110415		4933436I01Rik		Nucleus	Y	Y	Y	N	Y	N	N	N	N	N	3
NUCPROT1713	PA167800		Exosc1			Y	N	N	Y	Y	N	Y	N	N	N	3
NUCPROT1714	PA109068		Ddx56			Y	Y	N	Y	Y	N	N	N	N	N	3
NUCPROT1715	PA71524	AAH52678	Ppp2r1a		Nucleus	Y	N	N	N	N	N	N	Y	Y	Y	3
NUCPROT1716	PA156801		6720487G11Rik		Nucleus	Y	Y	N	Y	Y	N	N	N	N	N	3
NUCPROT1717	PA112743		B230358A15Rik		Nucleus	Y	Y	N	Y	N	N	Y	N	N	N	3
NUCPROT1718	PA127777		Sumo3			Y	Y	Y	N	N	Y	N	N	N	N	3
NUCPROT1719	PA222294	AAH04672	Lsr		Nucleus	Y	Y	N	Y	N	N	N	N	N	Y	3
NUCPROT1720	PA79924	BAB55652	Abtb1		Cytoplasm; Nucleus	Y	N	Y	N	Y	N	N	N	N	Y	3
NUCPROT1721	PA1345	AAC72823	Cit			Y	Y	N	N	Y	Y	N	N	N	N	3
NUCPROT1722	PA83765	AAF03766	Mefv			Y	Y	Y	N	Y	N	N	N	N	N	3
NUCPROT1723	PA111226		Thrsp		Nucleus; Cytoplasm	Y	Y	N	Y	N	Y	N	N	N	N	3
NUCPROT1724	PA83430	AAH46291	Prph1			Y	N	Y	N	Y	Y	N	N	N	N	3
NUCPROT1725	PA179883		Ank2		Nucleus; Cytoplasm	Y	Y	Y	N	Y	N	N	N	N	N	3
NUCPROT1726	PA107020		Aptx		Nucleus	Y	Y	N	Y	Y	N	N	N	N	N	3
NUCPROT1727	PA103457		B230118H07Rik		Nucleus; Cytoplasm	Y	Y	Y	N	Y	N	N	N	N	N	3
NUCPROT1728	PA168229		Psmc5		Nucleus; Cytoplasm	Y	N	N	Y	N	N	N	Y	Y	N	3
NUCPROT1729	PA102540		4921531G14Rik			Y	N	Y	Y	N	N	Y	N	N	N	3
NUCPROT1730	PA177730		Nipbl			Y	Y	Y	Y	N	N	N	N	N	N	3
NUCPROT1731	PA99442		Map3k14			Y	Y	Y	N	Y	N	N	N	N	N	3
NUCPROT1732	PA112086		Cirh1a			Y	N	N	Y	Y	N	Y	N	N	N	3
NUCPROT1733	PA81684	AAH55765	Snrpe		Nucleus	Y	Y	N	Y	N	Y	N	N	N	N	3
NUCPROT1734	PA157842		Mapt			Y	Y	Y	N	N	Y	N	N	N	N	3
NUCPROT1735	PA102274		Mib2		Nucleus; Cytoplasm	Y	Y	Y	N	N	N	N	N	Y	N	3
NUCPROT1736	PA107884		Taf12		Nucleus	Y	Y	N	Y	N	Y	N	N	N	N	3
NUCPROT1737	PA113117		Pom121			Y	Y	N	N	N	Y	Y	N	N	N	3
NUCPROT1738	PA113043		Tal2		Nucleus; Cytoplasm	Y	N	N	Y	Y	Y	N	N	N	N	3
NUCPROT1739	PA105236		Wwp1		Cytoplasm; Nucleus	Y	Y	N	Y	Y	N	N	N	N	N	3
NUCPROT1740	PA78691	CAA70866	Nthl1			Y	N	N	Y	Y	Y	N	N	N	N	3
NUCPROT1741	PA119522		Nol10			Y	Y	N	N	Y	Y	N	N	N	N	3
NUCPROT1742	PA75939	AAH49072	2410001C21Rik			Y	Y	Y	N	N	Y	N	N	N	N	3
NUCPROT1743	PA76073	AAH05559	2500002L14Rik		Cytoplasm; Nucleus	Y	Y	Y	N	N	Y	N	N	N	N	3
NUCPROT1744	PA98837		Rps6			Y	Y	Y	N	N	Y	N	N	N	N	3
NUCPROT1745	PA226769		Tspyl1			Y	N	N	Y	Y	Y	N	N	N	N	3
NUCPROT1746	PA82079	AAH49103	Prkrir			Y	Y	N	Y	N	Y	N	N	N	N	3
NUCPROT1747	PA99028		Sip1			Y	Y	N	Y	Y	N	N	N	N	N	3
NUCPROT1748	PA99302		Polr3f		Nucleus; Cytoplasm;	Y	Y	N	Y	N	Y	N	N	N	N	3
NUCPROT1749	PA72763	AAG37102	Agtpbp1			Y	Y	Y	N	Y	N	N	N	N	N	3
NUCPROT1750	PA112296		Pak6			Y	Y	Y	N	Y	N	N	N	N	N	3
NUCPROT1751	PA76155	AAH13060	Bzw2			Y	N	Y	N	Y	Y	N	N	N	N	3
NUCPROT1752	PA104210		Asb15		Nucleus	Y	N	N	N	Y	N	N	N	Y	Y	3
NUCPROT1753	PA111669		Ifrd1			Y	Y	N	Y	Y	N	N	N	N	N	3
NUCPROT1754	PA159750		Fkbp1a		Nucleus; Cytoplasm	Y	N	Y	N	N	Y	N	N	Y	N	3
NUCPROT1755	PA157813		C130038G02Rik		Nucleus	Y	Y	N	N	Y	Y	N	N	N	N	3
NUCPROT1756	PA105195		Prpf19			Y	Y	N	Y	Y	N	N	N	N	N	3
NUCPROT1757	PA111181		BC017133		Nucleus; Cytoplasm	Y	Y	Y	N	Y	N	N	N	N	N	3
NUCPROT1758	PA108248		Trim16			Y	Y	Y	Y	N	N	N	N	N	N	3
NUCPROT1759	PA106828		Nosip			Y	Y	Y	N	N	Y	N	N	N	N	3
NUCPROT1760	PA73293	AAG43198	Fancg			Y	N	N	Y	Y	Y	N	N	N	N	3
NUCPROT1761	PA181906	AAP70269	Ssxb12		Nucleus	Y	Y	Y	Y	N	N	N	N	N	N	3
NUCPROT1762	PA109885		Rem2		Nucleus; Cytoplasm	Y	Y	N	N	Y	Y	N	N	N	N	3
NUCPROT1763	PA112836		Ccdc122		Nucleus	Y	Y	Y	Y	N	N	N	N	N	N	3
NUCPROT1764	PA104989		1810029B16Rik			Y	Y	Y	N	Y	N	N	N	N	N	3
NUCPROT1765	PA106762		Tinf2		Nucleus	Y	Y	N	Y	N	N	N	N	N	Y	3
NUCPROT1766	PA102101		Tor1aip2			Y	Y	Y	N	N	Y	N	N	N	N	3
NUCPROT1767	PA109138		Ankhd1		Nucleus	Y	Y	N	N	Y	Y	N	N	N	N	3
NUCPROT1768	PA104247		Vezt		Endoplasmic Reticulum; Reticular; Membrane Associated; Nuclear Envelope; Nucleus	Y	Y	N	N	N	N	Y	N	N	Y	3
NUCPROT1769	PA1661	AAC98349	Ddef1		Nucleus; Cytoplasm	Y	Y	N	N	Y	Y	N	N	N	N	3
NUCPROT1770	PA157737	AAH65144	Mre11a			Y	Y	N	Y	N	Y	N	N	N	N	3
NUCPROT1771	PA20989	AAL37172	Satb2			Y	Y	N	Y	N	Y	N	N	N	N	3
NUCPROT1772	PA98304		4930519G04Rik		Nucleus	Y	Y	N	N	Y	Y	N	N	N	N	3
NUCPROT1773	PA82173	AAF71528	Pard6b			Y	Y	N	N	Y	Y	N	N	N	N	3
NUCPROT1774	PA111741		Ndor1		Nucleus; Cytoplasm	Y	Y	N	N	Y	N	N	N	N	Y	3
NUCPROT1775	PA151715	AAR01612	Ppm1m			Y	N	N	Y	N	Y	Y	N	N	N	3
NUCPROT1776	PA81830	AAH53446	Gas2		Nucleus	Y	Y	Y	N	Y	N	N	N	N	N	3
NUCPROT1777	PA71622	BAA95080	Tssc4		Nucleus	Y	Y	N	N	Y	Y	N	N	N	N	3
NUCPROT1778	PA98660		2810417H13Rik		Mitochondria; Nucleus	Y	Y	Y	N	N	Y	N	N	N	N	3
NUCPROT1779	PA83555	AAH30068	Pdlim4		Nucleus; Cytoplasm	Y	Y	N	N	Y	Y	N	N	N	N	3
NUCPROT1780	PA82619	AAH54806	Tnfaip3		Nucleus; Cytoplasm	Y	Y	N	Y	N	N	Y	N	N	N	3
NUCPROT1781	PA80364	AAH19124	Lmcd1			Y	Y	N	N	Y	Y	N	N	N	N	3
NUCPROT1782	PA222116		9930023K05Rik		Nucleus; Cytoplasm	Y	Y	Y	N	N	Y	N	N	N	N	3
NUCPROT1783	PA84151	AAH50128	Pskh1			Y	Y	Y	N	N	Y	N	N	N	N	3
NUCPROT1784	PA78634	AAA40556	Vim			Y	N	Y	N	Y	Y	N	N	N	N	3
NUCPROT1785	PA40046	AAH02306	Polr2h		Nucleus; Cytoplasm	Y	Y	N	Y	N	Y	N	N	N	N	3
NUCPROT1786	PA103676		Esrra		Nucleus	Y	Y	N	Y	Y	N	N	N	N	N	3
NUCPROT1787	PA82536	AAH46316	Olig1		Nucleus; Cytoplasm	Y	Y	N	Y	N	Y	N	N	N	N	3
NUCPROT1788	PA108857		Ccnd3			Y	Y	N	Y	N	N	Y	N	N	N	3
NUCPROT1789	PA221880		Eef1b2			Y	Y	N	N	Y	Y	N	N	N	N	3
NUCPROT1790	PA100043		1700129C05Rik		Nucleus	Y	Y	Y	N	Y	N	N	N	N	N	3
NUCPROT1791	PA222304		2510049I19Rik		Nucleus; Cytoplasmic_Puncta; Cytoplasm	Y	Y	Y	N	Y	N	N	N	N	N	3
NUCPROT1792	PA108722		Hist4h4			Y	Y	N	Y	Y	N	N	N	N	N	3
NUCPROT1793	PA161051		Gm239		Nucleus; Cytoplasm	Y	Y	N	N	N	Y	Y	N	N	N	3
NUCPROT1794	PA9135	AAL40925	Ikbkap			Y	Y	Y	N	Y	N	N	N	N	N	3
NUCPROT1795	PA159988		Xbp1		Nucleus	Y	Y	N	Y	Y	N	N	N	N	N	3
NUCPROT1796	PA160279		Rps6kb2			Y	Y	N	N	Y	Y	N	N	N	N	3
NUCPROT1797	PA166242	AAH28873	Ccdc28b		Nucleus	Y	Y	N	N	Y	Y	N	N	N	N	3
NUCPROT1798	PA170757		Rad9			Y	Y	Y	N	Y	N	N	N	N	N	3
NUCPROT1799	PA79453	AAH38348	Rnf40			Y	Y	N	N	Y	Y	N	N	N	N	3
NUCPROT1800	PA107984		Nol6			Y	Y	N	N	Y	Y	N	N	N	N	3
NUCPROT1801	PA161108		Rpa1			Y	Y	N	Y	N	Y	N	N	N	N	3
NUCPROT1802	PA84470	AAB48499	0			Y	Y	N	N	Y	Y	N	N	N	N	3
NUCPROT1803	PA101653		Nop17		Nucleus	Y	Y	N	N	Y	Y	N	N	N	N	3
NUCPROT1804	PA99341		2310057M21Rik		Nucleus	Y	Y	Y	N	Y	N	N	N	N	N	3
NUCPROT1805	PA98815		Ccdc77		Nucleus; Cytoplasm	Y	Y	N	N	Y	Y	N	N	N	N	3
NUCPROT1806	PA168169		Ncbp2		Nucleus	Y	Y	Y	Y	N	N	N	N	N	N	3
NUCPROT1807	PA74227	AAH21344	Rpl22			Y	Y	Y	N	Y	N	N	N	N	N	3
NUCPROT1808	PA112831		Lemd2			Y	Y	N	Y	N	Y	N	N	N	N	3
NUCPROT1809	PA82091	AAH42622	Eif5		Nucleus	Y	Y	Y	N	Y	N	N	N	N	N	3
NUCPROT1810	PA107287		Rad51			Y	N	Y	Y	N	Y	N	N	N	N	3
NUCPROT1811	PA80884	BAA00950	Top1		Nucleus	Y	Y	Y	N	Y	N	N	N	N	N	3
NUCPROT1812	PA72691	AAG41222	Tsc22d3		Nucleus; Cytoplasm	Y	Y	N	Y	N	Y	N	N	N	N	3
NUCPROT1813	PA168039		Pcbp2			Y	Y	N	Y	N	N	Y	N	N	N	3
NUCPROT1814	PA98237		Crnkl1			Y	N	Y	Y	Y	N	N	N	N	N	3
NUCPROT1815	PA131742		Tob1			Y	Y	Y	N	Y	N	N	N	N	N	3
NUCPROT1816	PA168387		Prkcdbp		Nucleus	Y	Y	N	Y	Y	N	N	N	N	N	3
NUCPROT1817	PA151632	AAH62875	Lsm3			Y	Y	N	Y	N	Y	N	N	N	N	3	No Subcellular Localization data obtained
NUCPROT1818	PA72027	AAC09323	Tert			Y	Y	N	Y	Y	N	N	N	N	N	3
NUCPROT1819	PA99046		Dbndd2		Nucleus	Y	Y	Y	N	Y	N	N	N	N	N	3
NUCPROT1820	PA101591		Anxa10		Nucleus; Cytoplasm	Y	N	Y	N	N	Y	N	N	N	Y	3	No Subcellular Localization data obtained
NUCPROT1821	PA167904		Zcchc10		Nucleus	Y	Y	N	N	Y	Y	N	N	N	N	3
NUCPROT1822	PA100566		Pop4			Y	Y	N	Y	Y	N	N	N	N	N	3
NUCPROT1823	PA107412		1810046K07Rik		Nucleus; Cytoplasm	Y	Y	N	N	Y	Y	N	N	N	N	3	No Subcellular Localization data obtained
NUCPROT1824	PA106978		Troap		Nucleus	Y	Y	N	N	Y	Y	N	N	N	N	3
NUCPROT1825	PA75860	AAA40150	Eif2ak2			Y	Y	Y	N	N	N	Y	N	N	N	3
NUCPROT1826	PA99256		Ccdc53		Nucleus	Y	Y	Y	N	Y	N	N	N	N	N	3
NUCPROT1827	PA80028	AAH17515	Gtf2h3		Nucleus; Cytoplasm	Y	N	N	Y	N	Y	Y	N	N	N	3
NUCPROT1828	PA113121		Nrip2		Nucleus; Cytoplasm	Y	Y	N	N	Y	Y	N	N	N	N	3
NUCPROT1829	PA177151		Cdkl3			Y	Y	Y	Y	N	N	N	N	N	N	3
NUCPROT1830	PA157259		Exosc5		Nucleus	Y	N	Y	Y	N	Y	N	N	N	N	3
NUCPROT1831	PA151889	AAH64051	Hspb2		Nucleus; Cytoplasm	Y	Y	N	N	Y	Y	N	N	N	N	3
NUCPROT1832	PA109641		St3gal1		Endoplasmic Reticulum; Reticular; Membrane Associated; Nuclear Envelope; Nucleus	Y	Y	N	N	Y	Y	N	N	N	N	3
NUCPROT1833	PA222135	AAH39282	Nup214			Y	Y	Y	N	N	Y	N	N	N	N	3
NUCPROT1834	PA84380	AAH48696	Dusp2			Y	Y	N	Y	N	N	Y	N	N	N	3
NUCPROT1835	PA111540		Nhp2l1			Y	Y	Y	Y	N	N	N	N	N	N	3
NUCPROT1836	PA109151		Gtf2h4		Nucleus; Cytoplasm	Y	N	N	Y	Y	N	Y	N	N	N	3
NUCPROT1837	PA221891		Zfp142		Nucleus; Cytoplasm	Y	Y	N	Y	Y	N	N	N	N	N	3
NUCPROT1838	PA176856		Utf1		Nucleus	Y	Y	N	N	Y	N	Y	N	N	N	3
NUCPROT1839	PA71937	AAC39959	Sumo1			Y	Y	Y	N	N	N	Y	N	N	N	3
NUCPROT1840	PA176734		Hdgf			Y	N	Y	N	Y	Y	N	N	N	N	3
NUCPROT1841	PA176874		Rsad2		Endoplasmic Reticulum; Reticular; Membrane Associated; Nuclear Envelope; Nucleus	Y	Y	Y	N	N	N	N	N	N	Y	3
NUCPROT1842	PA100215		Fes			Y	Y	N	N	Y	Y	N	N	N	N	3	No Subcellular Localization data obtained
NUCPROT1843	PA80093	AAC53118	Pten			Y	Y	Y	N	Y	N	N	N	N	N	3
NUCPROT1844	PA176633		Nr2c1		Nucleus	Y	Y	N	Y	Y	N	N	N	N	N	3
NUCPROT1845	PA106114		Cnot7		Nucleus; Cytoplasm	Y	Y	N	Y	N	Y	N	N	N	N	3
NUCPROT1846	PA80571	AAH24142	Chtf18			Y	Y	N	Y	N	Y	N	N	N	N	3
NUCPROT1847	PA151615	AAH62812	Polr2i		Nucleus; Cytoplasm	Y	Y	N	Y	N	Y	N	N	N	N	3
NUCPROT1848	PA12628	AAH21408	9030416H16Rik			Y	Y	Y	Y	N	N	N	N	N	N	3
NUCPROT1849	PA168206		Senp1			Y	Y	Y	Y	N	N	N	N	N	N	3
NUCPROT1850	PA101712		2610027L16Rik			Y	N	N	N	Y	Y	Y	N	N	N	3
NUCPROT1851	PA80920	BAA02167	Kif4			Y	Y	N	Y	Y	N	N	N	N	N	3
NUCPROT1852	PA72221	AAG17967	Capn10		Nucleus	Y	N	N	N	Y	Y	N	N	N	Y	3
NUCPROT1853	PA108363		Cdc2a			Y	Y	N	Y	N	N	Y	N	N	N	3
NUCPROT1854	PA108318		Psmc4			Y	Y	Y	Y	N	N	N	N	N	N	3
NUCPROT1855	PA174753		Tbpl1			Y	Y	N	Y	N	Y	N	N	N	N	3
NUCPROT1856	PA72128	AAH23324	Pttg1		Nucleus; Cytoplasm	Y	Y	Y	Y	N	N	N	N	N	N	3
NUCPROT1857	PA102444		Srp19			Y	Y	N	N	Y	Y	N	N	N	N	3
NUCPROT1858	PA106940		Khdrbs1		Nucleus	Y	Y	N	Y	N	Y	N	N	N	N	3	No Subcellular Localization data obtained
NUCPROT1859	PA100427		3632451O06Rik		Nucleus; Cytoplasm	Y	Y	N	N	N	Y	N	N	N	Y	3
NUCPROT1860	PA80137	AAH31467	Mapkapk3			Y	Y	Y	N	N	Y	N	N	N	N	3
NUCPROT1861	PA108067		Cstf1		Nucleus	Y	Y	N	Y	Y	N	N	N	N	N	3
NUCPROT1862	PA102754		Hif1an		Nucleus; Cytoplasm	Y	Y	Y	Y	N	N	N	N	N	N	3
NUCPROT1863	PA98855		Snrpb2		Nucleus	Y	Y	N	Y	Y	N	N	N	N	N	3
NUCPROT1864	PA73604	CAB62242	Phtf1		Cytoplasm; Nucleus	Y	N	Y	Y	N	N	N	N	N	Y	3
NUCPROT1865	PA72315	AAH02122	Fkbp3			Y	Y	Y	Y	N	N	N	N	N	N	3
NUCPROT1866	PA104405		Pnn		Nucleus	Y	Y	N	Y	Y	N	N	N	N	N	3
NUCPROT1867	PA76215	AAH03848	Eif2s2			Y	Y	Y	N	Y	N	N	N	N	N	3
NUCPROT1868	PA108856		Exosc4			Y	N	N	Y	Y	Y	N	N	N	N	3	No Subcellular Localization data obtained
NUCPROT1869	PA80784	AAH02004	Emg1			Y	Y	N	Y	Y	N	N	N	N	N	3
NUCPROT1870	PA71933	AAH53015	Socs5		Nucleus	Y	Y	Y	N	Y	N	N	N	N	N	3
NUCPROT1871	PA71635	AAH34359	Pus1			Y	N	Y	Y	Y	N	N	N	N	N	3
NUCPROT1872	PA99388		6330577E15Rik		Nucleus	Y	Y	N	N	Y	Y	N	N	N	N	3	No Subcellular Localization data obtained
NUCPROT1873	PA226763		Ppp1r12b		Nucleus; Cytoplasm	Y	Y	Y	N	N	Y	N	N	N	N	3
NUCPROT1874	PA104267		Nek11			Y	Y	Y	Y	N	N	N	N	N	N	3
NUCPROT1875	PA176605		Bola2		Nucleus; Cytoplasm	Y	Y	N	Y	N	Y	N	N	N	N	3
NUCPROT1876	PA84370	AAH28515	Tnni2		Nucleus	Y	Y	Y	N	Y	N	N	N	N	N	3
NUCPROT1877	PA105564		Jarid1a		Nucleus; Cytoplasm	Y	N	N	Y	Y	N	N	N	N	Y	3
NUCPROT1878	PA98606		Znrd1		Nucleus; Cytoplasm	Y	Y	Y	Y	N	N	N	N	N	N	3
NUCPROT1879	PA113979		Lmo3		Nucleus; Cytoplasm	Y	N	N	Y	Y	N	Y	N	N	N	3
NUCPROT1880	PA113104		Cpsf1			Y	N	N	Y	Y	Y	N	N	N	N	3	No Subcellular Localization data obtained
NUCPROT1881	PA80731	AAA37590	Fancc			Y	N	N	Y	Y	Y	N	N	N	N	3
NUCPROT1882	PA5407	AAH03261	Aurkb			Y	Y	N	N	Y	Y	N	N	N	N	3
NUCPROT1883	PA126410		BC068171			Y	Y	N	Y	N	Y	N	N	N	N	3	No Subcellular Localization data obtained
NUCPROT1884	PA76904	CAA83650	Ptpn13		Nucleus; Cytoplasm	Y	Y	Y	N	Y	N	N	N	N	N	3
NUCPROT1885	PA177033		Rif1			Y	Y	Y	N	Y	N	N	N	N	N	3	No Subcellular Localization data obtained
NUCPROT1886	PA105049		8430410K20Rik		Nucleus	Y	Y	N	N	Y	Y	N	N	N	N	3
NUCPROT1887	PA104235		Dffb		Nucleus	Y	Y	N	Y	N	N	N	N	N	Y	3
NUCPROT1888	PA82688	AAH52401	Apex1			Y	Y	N	Y	Y	N	N	N	N	N	3
NUCPROT1889	PA107124		Spty2d1		Nucleus	Y	Y	Y	N	Y	N	N	N	N	N	3
NUCPROT1890	PA110935		Gtf2f2		Nucleus; Cytoplasm	Y	Y	N	Y	N	Y	N	N	N	N	3
NUCPROT1891	PA99868		1110034G24Rik		Nucleus	Y	Y	N	N	Y	Y	N	N	N	N	3
NUCPROT1892	PA98686		Dusp10			Y	Y	N	N	N	Y	Y	N	N	N	3
NUCPROT1893	PA111986		Hoxa11os		Nucleus	Y	Y	Y	N	Y	N	N	N	N	N	3
NUCPROT1894	PA79542	AAH52482	Rnf20			Y	Y	N	N	Y	Y	N	N	N	N	3
NUCPROT1895	PA72158	AAH44773	Nbn			Y	Y	Y	N	N	Y	N	N	N	N	3
NUCPROT1896	PA112436		Gemin5			Y	N	N	Y	Y	Y	N	N	N	N	3
NUCPROT1897	PA81140	AAH26492	Ddx46			Y	N	Y	Y	Y	N	N	N	N	N	3
NUCPROT1898	PA121311		Ncl			Y	Y	N	N	Y	Y	N	N	N	N	3
NUCPROT1899	PA75991	BAA95038	2410016O06Rik			Y	Y	N	N	Y	Y	N	N	N	N	3
NUCPROT1900	PA100423		Xrcc3		Nucleus; Cytoplasm	Y	Y	N	Y	N	N	N	N	Y	N	3
NUCPROT1901	PA99610		Cypt5		Nucleus	Y	Y	Y	N	N	Y	N	N	N	N	3
NUCPROT1902	PA105149		Nup93			Y	N	N	Y	Y	Y	N	N	N	N	3
NUCPROT1903	PA166118	AAA37818	Id3		Nucleus	Y	Y	Y	Y	N	N	N	N	N	N	3
NUCPROT1904	PA75463	AAF59917	Isg20			Y	Y	N	Y	N	Y	N	N	N	N	3
NUCPROT1905	PA100481		Mtac2d1			Y	Y	Y	N	Y	N	N	N	N	N	3
NUCPROT1906	PA103693		Anp32e			Y	Y	N	Y	N	N	Y	N	N	N	3
NUCPROT1907	PA133822		Lmo4		Nucleus; Cytoplasm	Y	N	N	Y	Y	Y	N	N	N	N	3
NUCPROT1908	PA101994		Ndnl2			Y	N	N	Y	Y	N	Y	N	N	N	3
NUCPROT1909	PA167724		Hsbp1		Nucleus; Cytoplasm	Y	Y	N	Y	N	N	Y	N	N	N	3
NUCPROT1910	PA102552		Rgs17		Nucleus	Y	Y	Y	N	N	Y	N	N	N	N	3
NUCPROT1911	PA110749		Ruvbl2		Nucleus	Y	N	Y	Y	N	N	N	N	N	N	2
NUCPROT1912	PA177074		Mycbp		Nucleus; Cytoplasm	Y	N	Y	Y	N	N	N	N	N	N	2	No Subcellular Localization data obtained
NUCPROT1913	PA160348		4921524J06Rik		Cytoplasm; Nucleus	Y	Y	N	N	Y	N	N	N	N	N	2
NUCPROT1914	PA177217		Nol3			Y	N	N	Y	Y	N	N	N	N	N	2	No Subcellular Localization data obtained
NUCPROT1915	PA111770		Tcl1			Y	Y	N	N	Y	N	N	N	N	N	2
NUCPROT1916	PA71600	BAA85181	Ctbp2		Nucleus	Y	N	N	Y	N	Y	N	N	N	N	2
NUCPROT1917	PA81799	AAH54778	Eftud2			Y	N	N	Y	Y	N	N	N	N	N	2
NUCPROT1918	PA105040		Xrcc5			Y	Y	N	Y	N	N	N	N	N	N	2
NUCPROT1919	PA227097		Strap		Nucleus; Cytoplasm	Y	N	N	N	N	N	N	N	Y	Y	2
NUCPROT1920	PA107431		Foxo3a			Y	Y	N	N	Y	N	N	N	N	N	2
NUCPROT1921	PA5408	AAH14711	Aurka			Y	Y	N	N	N	Y	N	N	N	N	2
NUCPROT1922	PA221929	AAH59248	38230			Y	Y	N	N	Y	N	N	N	N	N	2
NUCPROT1923	PA102757		Ercc8			Y	N	N	Y	Y	N	N	N	N	N	2
NUCPROT1924	PA78924	AAH57357	Cdc14b			Y	N	N	Y	Y	N	N	N	N	N	2
NUCPROT1925	PA109320		Rcl1			Y	N	N	Y	N	Y	N	N	N	N	2
NUCPROT1926	PA76758	AAH19685	Med31		Nucleus; Cytoplasm	Y	Y	N	Y	N	N	N	N	N	N	2
NUCPROT1927	PA110255		4931423N10Rik		Nucleus; Cytoplasm	Y	Y	N	N	N	Y	N	N	N	N	2
NUCPROT1928	PA76620	AAA50603	Aplp2			Y	Y	Y	N	N	N	N	N	N	N	2
NUCPROT1929	PA82714	AAA39535	Fgfr3			Y	Y	N	N	N	Y	N	N	N	N	2
NUCPROT1930	PA100163		Vps24			Y	N	Y	N	N	Y	N	N	N	N	2
NUCPROT1931	PA102561		Nup88			Y	N	N	Y	N	N	Y	N	N	N	2
NUCPROT1932	PA113232		Dbh		Endoplasmic Reticulum; Reticular; Membrane Associated; Nuclear Envelope; Nucleus	Y	Y	N	N	N	N	N	N	N	Y	2
NUCPROT1933	PA118239		D930014E17Rik		Nucleus	Y	Y	N	N	Y	N	N	N	N	N	2
NUCPROT1934	PA73251	AAL40652	Pak1ip1			Y	Y	N	N	Y	N	N	N	N	N	2
NUCPROT1935	PA103914		2410116G06Rik		Nucleus	Y	Y	Y	N	N	N	N	N	N	N	2
NUCPROT1936	PA109625		Map2k6			Y	N	Y	N	Y	N	N	N	N	N	2
NUCPROT1937	PA109270		Rps19bp1			Y	Y	N	N	Y	N	N	N	N	N	2
NUCPROT1938	PA77913	AAH23110	Apbb1ip		Nucleus; Cytoplasm	Y	Y	Y	N	N	N	N	N	N	N	2
NUCPROT1939	PA168286		Ccnb1			Y	Y	N	Y	N	N	N	N	N	N	2	No Subcellular Localization data obtained
NUCPROT1940	PA78593	AAH09659	Adk			Y	Y	N	N	Y	N	N	N	N	N	2
NUCPROT1941	PA72962	AAH27744	Fliih			Y	Y	N	Y	N	N	N	N	N	N	2
NUCPROT1942	PA80777	AAH19504	Tbl3			Y	N	N	Y	N	N	Y	N	N	N	2
NUCPROT1943	PA107692		Psmb1		Nucleus	Y	N	N	N	Y	Y	N	N	N	N	2
NUCPROT1944	PA51206	AAH27357	2810028N01Rik			Y	Y	N	Y	N	N	N	N	N	N	2
NUCPROT1945	PA107969		Ppapdc3			Y	N	N	N	N	N	N	Y	Y	N	2
NUCPROT1946	PA109412		Thrap6		Nucleus; Cytoplasm	Y	Y	Y	N	N	N	N	N	N	N	2
NUCPROT1947	PA176348	AAH30435	Chd3			Y	N	N	Y	N	Y	N	N	N	N	2
NUCPROT1948	PA111373		Zfyve19		Nucleus	Y	Y	N	N	Y	N	N	N	N	N	2
NUCPROT1949	PA73067	AAH52470	0			Y	Y	Y	N	N	N	N	N	N	N	2
NUCPROT1950	PA83508	AAH21595	Rpl36			Y	Y	N	N	Y	N	N	N	N	N	2
NUCPROT1951	PA151625	AAH62899	Anp32a			Y	Y	N	Y	N	N	N	N	N	N	2
NUCPROT1952	PA108146		1110036O03Rik			Y	Y	N	Y	N	N	N	N	N	N	2
NUCPROT1953	PA100524		Slamf1		Nucleus; Cytoplasm	Y	Y	N	N	N	N	N	N	N	Y	2
NUCPROT1954	PA113037		Gpr39		Cytoplasm; Nucleus; Cytoplasmic_Puncta; Membrane Associated	Y	Y	Y	N	N	N	N	N	N	N	2	No Subcellular Localization data obtained
NUCPROT1955	PA222109	AAH58673	0		Nucleus; Cytoplasm	Y	Y	N	N	N	N	N	N	Y	N	2
NUCPROT1956	PA29665	AAH16208	Hdac11		Nucleus; Cytoplasm	Y	N	N	Y	N	Y	N	N	N	N	2
NUCPROT1957	PA4480	AAH03744	Ppp5c		Cytoplasm; Nucleus	Y	Y	N	Y	N	N	N	N	N	N	2
NUCPROT1958	PA181914	AAH58373	Atad3a			Y	N	Y	N	N	Y	N	N	N	N	2
NUCPROT1959	PA98115		Chek1			Y	Y	N	Y	N	N	N	N	N	N	2
NUCPROT1960	PA73831	AAF80246	Fau			Y	Y	N	N	Y	N	N	N	N	N	2	No Subcellular Localization data obtained
NUCPROT1961	PA81770	AAH11270	Ddx19a			Y	N	N	Y	Y	N	N	N	N	N	2
NUCPROT1962	PA102710		Pdlim1		Nucleus; Cytoplasm	Y	Y	N	N	Y	N	N	N	N	N	2
NUCPROT1963	PA100500		Sohlh2		Nucleus; Cytoplasm	Y	Y	Y	N	N	N	N	N	N	N	2
NUCPROT1964	PA102852		Chchd2		Cytoplasm; Nucleus; Mitochondria; Reticular; Membrane Associated	Y	Y	N	N	Y	N	N	N	N	N	2
NUCPROT1965	PA71620	BAB40140	Sf3b1			Y	Y	N	Y	N	N	N	N	N	N	2
NUCPROT1966	PA111212		Psmb4		Nucleus	Y	N	N	Y	Y	N	N	N	N	N	2
NUCPROT1967	PA74774	AAH25898	2810428M03Rik		Nucleus; Cytoplasm	Y	N	N	Y	N	Y	N	N	N	N	2
NUCPROT1968	PA112321		Galnt9		Endoplasmic Reticulum; Reticular; Membrane Associated; Nuclear Envelope; Nucleus	Y	N	Y	N	N	Y	N	N	N	N	2
NUCPROT1969	PA104580		Boc		Nucleus; Cytoplasm	Y	N	Y	N	N	Y	N	N	N	N	2
NUCPROT1970	PA11167	AAH28527	Gemin7			Y	N	N	Y	Y	N	N	N	N	N	2
NUCPROT1971	PA72491	AAK07621	Trex1		Endoplasmic Reticulum; Reticular; Membrane Associated; Nuclear Envelope; Nucleus	Y	Y	N	Y	N	N	N	N	N	N	2
NUCPROT1972	PA72830	AAP96744	Dscr1			Y	Y	N	N	Y	N	N	N	N	N	2	No Subcellular Localization data obtained
NUCPROT1973	PA108268		Nob1			Y	Y	Y	N	N	N	N	N	N	N	2
NUCPROT1974	PA173300		Pogk		Nucleus; Cytoplasm	Y	N	N	Y	Y	N	N	N	N	N	2
NUCPROT1975	PA222187	AAH62097	Csde1		Nucleus; Cytoplasm	Y	N	N	N	Y	N	N	N	N	Y	2
NUCPROT1976	PA108411		Thrap5		Nucleus; Cytoplasm	Y	N	N	N	Y	N	N	N	N	Y	2
NUCPROT1977	PA74835	AAB34495	Ccnd1			Y	N	N	Y	N	Y	N	N	N	N	2
NUCPROT1978	PA108607		Jrk		Nucleus	Y	N	N	Y	N	Y	N	N	N	N	2
NUCPROT1979	PA81050	AAH57591	Nup107			Y	N	N	N	Y	Y	N	N	N	N	2
NUCPROT1980	PA167791		Ccdc72			Y	Y	N	N	Y	N	N	N	N	N	2
NUCPROT1981	PA80061	AAH31746	Rps9			Y	Y	N	N	N	Y	N	N	N	N	2
NUCPROT1982	PA111944		Fah		Nucleus; Cytoplasm	Y	Y	N	N	Y	N	N	N	N	N	2
NUCPROT1983	PA76116	AAH03853	Rps10		Nucleus	Y	N	N	N	Y	Y	N	N	N	N	2	No Subcellular Localization data obtained
NUCPROT1984	PA72074	AAD13139	Letm1			Y	N	N	N	N	Y	N	N	N	Y	2
NUCPROT1985	PA76412	AAH24718	Ilf2			Y	N	N	Y	N	Y	N	N	N	N	2
NUCPROT1986	PA82283	AAH29712	Mapk3		Nucleus	Y	N	N	Y	N	N	Y	N	N	N	2
NUCPROT1987	PA111136		Cdk7		Nucleus; Cytoplasm	Y	Y	N	Y	N	N	N	N	N	N	2
NUCPROT1988	PA227094	AAC52264	Txk		Nucleus; Cytoplasm	Y	Y	N	N	N	Y	N	N	N	N	2
NUCPROT1989	PA100474		Als2cr12		Nucleus	Y	Y	Y	N	N	N	N	N	N	N	2
NUCPROT1990	PA71662	BAB16367	Cenpk			Y	Y	N	N	Y	N	N	N	N	N	2
NUCPROT1991	PA134155	AAH49624	Rgs13			Y	Y	N	N	N	Y	N	N	N	N	2
NUCPROT1992	PA109687		Psmc1		Nucleus	Y	N	N	Y	Y	N	N	N	N	N	2
NUCPROT1993	PA78556	AAO26442	Luzp2		Nucleus	Y	Y	N	Y	N	N	N	N	N	N	2
NUCPROT1994	PA82799	BAA06735	Rpo1-1			Y	N	N	Y	N	Y	N	N	N	N	2
NUCPROT1995	PA226871		0		Endoplasmic Reticulum; Reticular; Membrane Associated; Nuclear Envelope; Nucleus; Perinuclear_Puncta	Y	Y	N	N	Y	N	N	N	N	N	2
NUCPROT1996	PA177265		Csnk1d			Y	N	N	N	Y	Y	N	N	N	N	2
NUCPROT1997	PA71566	BAA88301	Dnaja2			Y	Y	Y	N	N	N	N	N	N	N	2
NUCPROT1998	PA110732		Trip6		Cytoplasm; Nucleus	Y	N	N	N	Y	N	N	N	N	Y	2
[truncated: 3,423 more rows]
